# Supplementary material for: PDAUG: a Galaxy based toolset for peptide library analysis, visualization, and machine learning modeling
Source: BMC Bioinformatics. 2022 May 28;23:197. doi: 10.1186/s12859-022-04727-6 (PMC9148462; doi:10.1186/s12859-022-04727-6)
Supplement: Supplementary file 2 — Additional file 2. Anti-cancer peptides. FASTA file containing 138 Anti-Cancer Peptides collected from previously published experimental studies. [file 12859_2022_4727_MOESM2_ESM.fasta]

>ACP_1
GLWSKIKEVGKEAAKAAAKAAGKAALGAVSEAV
>ACP_2
GLFDIIKKIAESI
>ACP_3
GLLDIVKKVVGAFGSL
>ACP_4
GLFDIVKKVVGALGSL
>ACP_5
GLFDIVKKVVGTLAGL
>ACP_6
GLFDIAKKVIGVIGSL
>ACP_7
GLFDIVKKIAGHIAGSI
>ACP_8
GLFDIVKKIAGHIVSSI
>ACP_9
AACARFIDDFCDTLTPNIYRPRDNGQRCYAVNGHRCDFTVFNTNNGGNPIRASTPNCKTVLRTAANRCPTGGRGKINPNAPFLFAIDPNDGDCSTNF
>ACP_10
HGVSGHGQHGVHG
>ACP_11
FKCRRWQWRMKKLGAPSITCVRRAF
>ACP_12
KWKLFKKIKFLHSAKKF
>ACP_13
KSSAYSLQMGATAIKQVKKLFKKWGW
>ACP_14
GIGTKILGGVKTALKGALKELASTYAN
>ACP_15
GIGGKILSGLKTALKGAAKELASTYLH
>ACP_16
GIGGVLLSAGKAALKGLAKVLAEKYAN
>ACP_17
SIGAKILGGVKTFFKGALKELASTYLQ
>ACP_18
FLPLLAGLAANFLPTIICKISYKC
>ACP_19
FVQWFSKFLGRIL
>ACP_20
KWKIFKKIEKVGRNIRNGIIKAGPAVAVLGEAKAL
>ACP_21
GWLKKIGKKIERVGQHTRDATIQTIGVAQQAANVAATLK
>ACP_22
KWKLFKKIEKVGQNIRDGIIKAGPAVAVVGQATQIAK
>ACP_23
SQLGDLGSGAGQGGGGGGSIRAAGGAFGKLEAAREEEFFYKKQKEQLERLKNDQIHQAEFHHQQIKEHEEAIQRHKDFLNNLHK
>ACP_24
GIGKFLHSAKKFGKAFVGEIMNS
>ACP_25
GIGAVLKVLTTGLPALISWIKRKRQQ
>ACP_26
ALWKNMLKGIGKLAGQAALGAVKTLVGAE
>ACP_27
ACYCRIPACIAGERRYGTCIYQGRLWAFCC
>ACP_28
ECRRLCYKQRCVTYCRGR
>ACP_29
LKLKSIVSWAKKVL
>ACP_30
KWCFRVCYRGICYRRCR
>ACP_31
KSCCRNTWARNCYNVCRLPGTISREICAKKCDCKIISGTTCPSDYPK
>ACP_32
GLLSVLGSVAKHVLPHVVPVIAEHL
>ACP_33
GLLSVLGSVVKHVIPHVVPVIAEHL
>ACP_34
GLFKVLGSVAKHLLPHVAPVIAEK
>ACP_35
GLFGVLGSIAKHVLPHVVPVIAEK
>ACP_36
GLFVGVLAKVAAHVVPAIAEHF
>ACP_37
GLFVGLAKVAAHNNPAIAEHFQA
>ACP_38
GFVDFLKKVAGTIANVVT
>ACP_39
GLLQTIKEKLESLESLAKGIVSGIQA
>ACP_40
TRSSRAGLQFPVGRVHRLLRK
>ACP_41
FFGWLIKGAIHAGKAIHGLIHRRRH
>ACP_42
GLFDVIKKVASVIGGL
>ACP_43
GLFDIIKKVASVVGGL
>ACP_44
GRFKRFRKKFKKLFKKLSPVIPLLHLG
>ACP_45
GGLRSLGRKILRAWKKYGPIIVPIIRIG
>ACP_46
RRRPRPPYLPRPRPPPFFPPRLPPRIPPGFPPRFPPRFP
>ACP_47
GLLGPLLKIAAKVGSNLL
>ACP_48
GLICESCRKIIQKLEDMVGPQPNEDTVTQAASQVCDKLKILRGLCKKIMRSFLRRISWDILTGKKPQAICVDIKICKEKTGLI
>ACP_49
DHYNCVSSGGQCLYSACPIFTKIQGTCYRGKAKCCK
>ACP_50
FFHHIFRGIVHVGKTIHRLVTG
>ACP_51
KLAKLAKKLAKLAK
>ACP_52
KTCENLADTFRGPCFATSNC
>ACP_53
IDWKKLLDAAKQIL
>ACP_54
FLIGMTQGLICLITRKC
>ACP_55
ILPILSLIGGLLGK
>ACP_56
GLLGLLGSVVSHVVPAIVGHF
>ACP_57
GLLGLLGSVVSHVLPAITQHL
>ACP_58
GIKCRFCCGCCTPGICGVCCRF
>ACP_59
QSHLSLCRWCCNCCRSNKGC
>ACP_60
ILGPVISTIGGVLGGLLKNL
>ACP_61
FLPILASLAAKFGPKLFCLVTKKC
>ACP_62
GLWSKIKEAAKAAGKAALNAVTGLVNQGDQPS
>ACP_63
LLGMIPLAISAISALSKL
>ACP_64
GLPVCGETCVGGTCNTPGCSCSWPVCTRN
>ACP_65
GVPICGETCTLGTCYTAGCSCSWPVCTRN
>ACP_66
GIPCGESCVWIPCISSAIGCSCKSKVCYRN
>ACP_67
GIPCAESCVWIPCTVTALIGCGCSNKVCYN
>ACP_68
GTFPCGESCVFIPCLTSAIGCSCKSKVCYKN
>ACP_69
GLLPCAESCVYIPCLTTVIGCSCKSKVCYKN
>ACP_70
GRDYRTCLTIVQKLKKMVDKPTQRSVSNAATRVCRTGRSRWRDVCRNFMRRYQSRVTQGLVAGETAQQICEDLRLCIPSTGPL
>ACP_71
GETDPNTQLLNDLGNNMAWGAALGAPGGLGSAALGAAGGALQTVGQGLIDHGPVNVFIPVLIGPSWNGSGSGYNSATSSSGSGS
>ACP_72
GFKDLLKGAAKALVKTVLF
>ACP_73
KSCCPNTTGRNIYNACRLTGAPRPTCAKLSGCKIISGSTCPSDYPK
>ACP_74
KSCCPNTTGRNIYNTCRFGGGSREVCARISGCKIISASTCPSDYPK
>ACP_75
KSCCPNTTGRNIYNTCRLTGSSRETCAKLSGCKIISASTCPSNYPK
>ACP_76
MRKEFHNVLSSGQLLADKRPARDYNRK
>ACP_77
KSCCKNTTGRNIYNTCRFAGGSRERCAKLSGCKIISASTCPSDYPK
>ACP_78
FIFHIIKGLFHAGKMIHGLVTRRRH
>ACP_79
FLPAIVGAAAKFLPKIFCAISKKC
>ACP_80
FLPIIAGVAAKVLPKIFCAISKKC
>ACP_81
FLPIIAGIAAKFLPKIFCTISKKC
>ACP_82
FLPVIAGVAANFLPKLFCAISKKC
>ACP_83
FLPIIAGAAAKVVQKIFCAISKKC
>ACP_84
GLMDTIKGVAKTVAASWLDKLKCKITGC
>ACP_85
VNWKKVLGKIIKVAK
>ACP_86
VNWKKILGKIIKVAK
>ACP_87
FFSLLPSLIGGLVSAIK
>ACP_88
RFRLPFRRPPIRIHPPPFYPPFRRFL
>ACP_89
KWKLFKKIPKFLHLAKKF
>ACP_90
YKQCHKKGGHCFPKEKICLPPSSDFGKMDCRWRWKCCKKGSG
>ACP_91
GIPCGESCVFIPCITGAIGCSCKSKVCYRN
>ACP_92
GEFLKCGESCVQGECYTPGCSCDWPICKKN
>ACP_93
GLPTCGETCTLGTCYVPDCSCSWPICMKN
>ACP_94
GLPVCGETCFGGTCNTPGCTCDPWPVCTRN
>ACP_95
FVDLKKIANIINSIFGK
>ACP_96
GSIPCGESCVFIPCISSVIGCACKSKVCYKN
>ACP_97
GIPCGESCVFIPCISSVIGCSCSSKVCYRN
>ACP_98
GSIPCGESCVFIPCISAVIGCSCSNKVCYKN
>ACP_99
GSIPCEGSCVFIPCISAIIGCSCSNKVCYKN
>ACP_100
GIPCGESCVFIPCLTSAIDCSCKSKVCYRN
>ACP_101
GMWSKILGHLIR
>ACP_102
GKWMSLLKHILK
>ACP_103
GFGMALKLLKKVL
>ACP_104
GTGLPMSERRKIMLMMR
>ACP_105
GIACGESCVFLGCFIPGCSCKSKVCYFN
>ACP_106
GVIPCGESCVFIPCISSVLGCSCKNKVCYRD
>ACP_107
KLCGETCFKFKCYTPGCSCSYPFCK
>ACP_108
GDACGETCFTGICFTAGCSCNPWPTCTRN
>ACP_109
GIPCAESCVWIPPCTITALMGCSCKNNVCYNN
>ACP_110
IPCGESCVWIPCITAIAGCSCKNKVCYT
>ACP_111
AIPCGESCVWIPCISTVIGCSCSNKVCYR
>ACP_112
GEYCGESCYLIPCFTPGCYCVSRQCVNKN
>ACP_113
IPCGESCVWIPCISGMFGCSCKDKVCYS
>ACP_114
FLGWLFKWASK
>ACP_115
FLKWLFKWAKK
>ACP_116
KWKSFLKTFKSAKKTVLHTALKAISS
>ACP_117
KWKSFLKTFKSLKKTVLHTLLKAISS
>ACP_118
MPFLFCNVNDVCNFASRNDYSCNYYSNSYSFWLASLNPER
>ACP_119
KWKLFKKIGAVLKVL
>ACP_120
GACFSIAHECGA
>ACP_121
TCCATGACGTTCCTGACGTT
>ACP_122
KRFKQDGGASHASPASS
>ACP_123
KRAKAAGGWSHWSPWSSC
>ACP_124
LLGDFFRKSKEKIGKEFKRIVQRIKDFLRNLVPRTES
>ACP_125
FLGALFKVASKVLPSVKCAITKKC
>ACP_126
GIGKFLKKAKKFGKAFVKILKK
>ACP_127
GIGKFLKKAKKGIGAVLKVLTTGL
>ACP_128
VECYGPNRPQF
>ACP_129
KRFKQDGGWSHWSPWSSC
>ACP_130
RQVFQVAYIIIKA
>ACP_131
KAFDITYVRLKF
>ACP_132
DFKLFAVTIKYR
>ACP_133
DFKLFAVYIKYR
>ACP_134
WHSDMEWWYLLG
>ACP_135
HTMYYHHYQHHL
>ACP_136
RLVSYNGIIFFLK
>ACP_137
GRENYHGCTTHWGFTLC
>ACP_138
ASSSYPLIHWRPWAR
>non-ACP_1
VIADDLPPTCIRP
>non-ACP_2
MAEALLLRATFYLLIGSANAAKPD
>non-ACP_3
LLSALTLETWVLLAVILVLLYRLG
>non-ACP_4
MTTSLIWGIAIAACCCLWLILGIRRRQT
>non-ACP_5
PQGFDVDRDAKKLNKACKGMGTNEAAIIEILSG
>non-ACP_6
RHVGLLCATGPQRWRF
>non-ACP_7
VGKSSKMLQHIDYRMRCILQDGRIFIGTFKA
>non-ACP_8
LPGGLRVLVQTGH
>non-ACP_9
RPKFALAQAQKCFALYRQAYTANNSSQVQAAMKGFEE
>non-ACP_10
HLGRPSAPTIVAQPVSGLASPASFQPEQFQYTLDNNVLT
>non-ACP_11
LHRAQDYRRELDTLQSLLTTSQSSELQAAAALLKC
>non-ACP_12
AAVALARPKPPLRHQEHLQNEPDS
>non-ACP_13
KAEVCMAVPWLSLQ
>non-ACP_14
KMQGSRMDEQRCS
>non-ACP_15
LVTPPKALLKPLSIPNQ
>non-ACP_16
LCTSGLWTAQASTNESSNSHRGLAPTNV
>non-ACP_17
AAALGPGVLQATRAFHTGQPRLAPLPPLPEYGGK
>non-ACP_18
ALIQKLNSDPQFVLAQNVGTTHDLLDICLKRATVQRA
>non-ACP_19
EWRDLKGRADINKDDVV
>non-ACP_20
SWVEENRASFQPPVCNKLMHR
>non-ACP_21
RRLVLQARTYAQAAASPAPAAGPGQMSFTFASPTQVFF
>non-ACP_22
LVLLTVQNSALILTLNYSRIMPGYD
>non-ACP_23
FYQNRAAAFEQLQKWKEVAQDCT
>non-ACP_24
VFHRVRWAPELGASLG
>non-ACP_25
MISNGIGTVTTGKRSMCLFPLLLIGLWGC
>non-ACP_26
RPEPGGCCCRRTVRANGC
>non-ACP_27
AASVNDEQHQRIIKYGRALVLDIVEQ
>non-ACP_28
ASRQLLVAPPEAL
>non-ACP_29
LKEERQRQKKEARIAAMASAEGQDSAEAQD
>non-ACP_30
QTLVHNGGRLPPDLQLSAEDSSSTPS
>non-ACP_31
RAKVLTLDGMNPRVRRVEYAVRGPIVQRALELEQELRQ
>non-ACP_32
FLVSIAGLLYALVQLGQPCDCLPPLRAAA
>non-ACP_33
AAGLPGAALPLRKRPLRAPSPEPAAPRGAAGLVV
>non-ACP_34
RLGLWASGLILILGFLKLLRLLLRRQRLARAMD
>non-ACP_35
RANALIKRGTMCMQQQQPMLSTQ
>non-ACP_36
LLSLIGFCWAQYDP
>non-ACP_37
MFATPLRQPTNASGARPAVSMDGQETPFQYEITD
>non-ACP_38
NWLCLSRAQQLNGDLDKARHAYQ
>non-ACP_39
MKNCFQLLCNLKVPAAGFKNTVKS
>non-ACP_40
MNRLLQKGTSLVPSWRTR
>non-ACP_41
GHGRLVEIQGRLGVRIER
>non-ACP_42
YKELYYRLLTSPAADAGNTL
>non-ACP_43
RNKLDLETLTDILEHQIR
>non-ACP_44
WPGILVGGARVASCRYPALGPRLA
>non-ACP_45
EPSTGLMLVEESRWVHLGRELLPATAP
>non-ACP_46
VRACHKVCRCLLSGFGGRVDAGQPELLTER
>non-ACP_47
LLLPEAAAERDAREKLALWDRRPDTTAPL
>non-ACP_48
GNMEKAIDMFNKAINLAKSEMEMAHLYSLC
>non-ACP_49
TIWRNQHTYKMATSASANLSKIVKKNYMELPQDGKVQ
>non-ACP_50
NTNVTPHLLAGMRLIAVQQPEDPLRVL
>non-ACP_51
MQESLRLQQQALEAR
>non-ACP_52
TVLSPPQRFKRILQAMMLAVAVV
>non-ACP_53
KKVVEKNADPETTLLVYLRRKLGLCGTKLGCGEG
>non-ACP_54
FSPQRDRFQAEGS
>non-ACP_55
TGCCIAGRLANLDDQNLTVAL
>non-ACP_56
QALWLVLVLSMPPVLVAAVVGTLVSLVQ
>non-ACP_57
ISRGLLLLAALCCLAPSFL
>non-ACP_58
GSILGFLQIATVLTVLLLLLK
>non-ACP_59
AAAALRARILQVSSKVN
>non-ACP_60
KPLGLLKPSSLMKVSGRFKAHQDA
>non-ACP_61
LLRSCPLQGSPGRPRSV
>non-ACP_62
IARLREDGIQKRVIQEGRGELPDFQDG
>non-ACP_63
CQNGRRANRTVRFARTA
>non-ACP_64
MRPPRTLTSTATMSALSTSMPMEIDDVMDEDAVNGQA
>non-ACP_65
GRVRSRCPGPALLLLLALAARPALAGPPAAALQ
>non-ACP_66
TLDRDGTLVRLRFTMVALITVCCPLVAFFF
>non-ACP_67
LFLTGCKVDLYTGISQKEGNEMLALL
>non-ACP_68
QGKAGEVIVTGLRTEQLSLSDAKLLLEAAMR
>non-ACP_69
LLALSLVLLYRYATYSHGFFKKLGIPGPKPLPLFGNVLS
>non-ACP_70
VDREQLVQKARLAEQAERYDD
>non-ACP_71
IACLLPRVSNLELKQGKAGEVIVTGLR
>non-ACP_72
SHLELNNGTKMPTLGLGT
>non-ACP_73
DSPDPMNGASSNALIAKMNSAKLLYQHY
>non-ACP_74
TELLLAITVFCLGFWVVRALRTQVP
>non-ACP_75
LLLVIIWTLFGPSGLGEELLSLSLASLLPAPASPGPP
>non-ACP_76
LDAASPGPLALLGLLFAATLLLSALFLL
>non-ACP_77
PAIQPVLSGLSRIVNGEEA
>non-ACP_78
HLRGPADSGWMPQAAPCLSGAPQAS
>non-ACP_79
RQQEFLLLNGWLQLQCGHAERACILLD
>non-ACP_80
SVIHTQAHASGLQQVPQLVPAGPGGGGKAVAPSKQSK
>non-ACP_81
ERFTSNQMFFDLAQASASGGLNNKKI
>non-ACP_82
AARQIGSCLMRCRTLDTTSP
>non-ACP_83
PNAKQSILQKNPDDVVIVAAYRTA
>non-ACP_84
PGRSRSAADDINPAPANM
>non-ACP_85
WVTVRSQQRGLFPAI
>non-ACP_86
PNFSMETWLLLV
>non-ACP_87
ENWRKQKRERWEKIQADKERRARLQAEAQE
>non-ACP_88
PRPPSKTYRGAFQN
>non-ACP_89
PTDSPLDRAIQHLQRLTIQELPDPPTDLPESNSNQ
>non-ACP_90
VAGTTAVAGQVPIMGAVKFGGDVCAAG
>non-ACP_91
AMELLLTATIFYLVLWVVKAFRLQVPKGLKSPPGP
>non-ACP_92
GLLLLAGLCCLVFGIMAEDAQVAQGPSQQI
>non-ACP_93
ARPRLDLQLVQRFVRIQKVF
>non-ACP_94
TKGNDIADLDAVAQTLKKPADDANKAVN
>non-ACP_95
LWARSKNDQLRISFPPGLCWG
>non-ACP_96
YAKPGAVRSPAQILQWQVLPNTVPAKS
>non-ACP_97
EAAMAAAAAPGSGNGVGGGGGTAG
>non-ACP_98
AASVNPLAAVELQRLSAQER
>non-ACP_99
ATRAAAARLVGTAASRTPAAARH
>non-ACP_100
LNPDPCKPLAFI
>non-ACP_101
LWRLCIGLHSAPRFLVAMAYLKYYQGTPC
>non-ACP_102
LDRDGTLVRLRFTLVALVTVCCPLVAFLFCVL
>non-ACP_103
VTLLFKLYCLA
>non-ACP_104
LSITRGLLLLAALCCLAPIS
>non-ACP_105
RKRLKEERQRQKKEARIAA
>non-ACP_106
VVMNSLRVILQAS
>non-ACP_107
PDPPADSPLDQTIQHLQGLTIQELPDPPTHLPE
>non-ACP_108
QYLRIRTVQPEPDYGAAV
>non-ACP_109
KHRTVLFRRWMAIICCLI
>non-ACP_110
VSVDNPNDLMLMQWSLIRITIQEE
>non-ACP_111
QQIQGGKELKDALAQL
>non-ACP_112
RMAGPWLSLHEARLLGTRGAAAPKAV
>non-ACP_113
PPMPSAPPVHPPP
>non-ACP_114
LNDGHFMPVLGFGTYAPPEVPRNRAVEV
>non-ACP_115
ARTLNNKLSLSKPKFSGFT
>non-ACP_116
SVLVKGCQPFLSAPRECPGHPRVGT
>non-ACP_117
APATPPRPLKRKKLQFTDVTPESSP
>non-ACP_118
ASPTQTPPTTSTIRVARRSRVALVAM
>non-ACP_119
RSVKGLVALITGGASGL
>non-ACP_120
LTADLLGAPFFTLPKELQLALLERQTVFL
>non-ACP_121
LLAAGFCPAVLCH
>non-ACP_122
LGSGHHDGSGDSLEMSSLDRAQ
>non-ACP_123
KNDFAALQAKLDADAAEIEKWWSDSR
>non-ACP_124
HHKDSSIHHLRLSANDAEDSLRM
>non-ACP_125
LRLIHFLHQTTDPYPQGPGTANQRRRR
>non-ACP_126
WGCRGRRWAFARVDGGSCHRRGAPTGSTSNQIR
>non-ACP_127
ELNPKYVKALFRRAKAHE
>non-ACP_128
LTMMAPAVAQQTDDETFV
>non-ACP_129
AKLRRKHDKAMDEYEAMNKKLTAQK
>non-ACP_130
FLASYPQKCPAGSLPGTPGNTDE
>non-ACP_131
APARRVLQVKRVMQESSLSPAHL
>non-ACP_132
SLINQQITQVGHGGQAGRLTETNPLTENS
>non-ACP_133
NATSSQDQFAKWARLNRKYEQLSQ
>non-ACP_134
RPLRRVVLFYQGKLCSMAGNFWQSSHYLQW
>non-ACP_135
LIWTIFILHIAIFLVNTIGAATIDNLLWLLYLKLP
>non-ACP_136
GWVTTLGPGSRGYRAPPPPRRSRE
>non-ACP_137
QRRQNDSSVFLAIMVAAAVES
>non-ACP_138
QQEKEFLESYPQNCPPDALPGTPGNLD
