# Supplementary material for: PDAUG: a Galaxy based toolset for peptide library analysis, visualization, and machine learning modeling
Source: BMC Bioinformatics. 2022 May 28;23:197. doi: 10.1186/s12859-022-04727-6 (PMC9148462; doi:10.1186/s12859-022-04727-6)
Supplement: Supplementary file 5 — Additional file 5. Word Vector Model. A pre-calculated word-vector model to calculate word2vec descriptors. [file 12859_2022_4727_MOESM5_ESM.txt]

10334 200
AAA -0.040417 -0.035447 -0.173523 -0.005205 0.042898 0.104262 -0.033362 -0.063807 -0.005179 -0.039564 0.009979 0.051397 0.099936 -0.064022 0.098726 -0.102877 0.148901 -0.094959 -0.070495 0.234179 0.251178 -0.120769 0.016786 0.141588 0.189347 -0.037538 -0.067030 -0.014397 -0.104956 -0.071562 0.061342 0.138877 -0.047665 -0.060657 -0.060753 -0.017167 -0.022451 0.101717 0.104900 0.186092 -0.124456 0.080690 0.089485 -0.077459 0.002019 -0.034539 0.102459 -0.012574 0.244694 -0.112192 0.113593 -0.116368 -0.012033 -0.021442 0.082813 0.012058 -0.098612 -0.136758 0.158625 0.176344 0.024282 -0.030193 -0.112221 0.045452 -0.132093 -0.132833 -0.086632 -0.069336 -0.002301 -0.049767 -0.153435 -0.033335 -0.042497 -0.025401 0.100196 0.095676 -0.125952 -0.038780 -0.182926 -0.125619 0.183734 0.003309 0.090343 -0.191836 -0.199766 0.003613 -0.020125 -0.047318 0.071820 0.054447 -0.196304 0.036190 -0.055077 -0.013890 0.090849 0.146285 0.010406 0.048734 -0.055386 0.243260 0.060538 -0.145967 0.014021 -0.028949 -0.201465 0.069665 -0.124116 0.024441 0.001818 -0.046671 0.108494 0.051387 -0.052683 -0.079947 -0.061050 0.038888 -0.069799 0.039158 -0.064280 0.146123 0.049934 0.079505 -0.131892 -0.065763 0.126447 -0.041415 -0.002715 0.122084 -0.018044 0.009956 -0.029611 0.070442 -0.022028 -0.123874 0.070271 0.086339 -0.005715 -0.195879 -0.113488 0.084238 0.113059 0.035967 0.060099 0.004652 0.068545 -0.006926 0.064880 -0.017801 -0.012345 -0.037350 -0.096459 0.037790 -0.047796 -0.137882 -0.049226 -0.132795 0.103484 0.076621 -0.005202 0.082653 0.058393 0.012587 -0.116530 0.007712 -0.138459 -0.159113 -0.064329 0.104680 -0.045405 0.005615 -0.075484 -0.062936 -0.103702 -0.121831 -0.213052 -0.051130 -0.208664 -0.016719 0.052635 0.065531 0.137479 -0.012316 0.099658 -0.032643 0.056182 -0.032107 -0.147485 0.138921 0.171935 0.004051 0.017550 -0.063362 0.032757 0.014398 0.126975 -0.013755 0.095917 0.168018 -0.016429 0.008854
ALA -0.040367 -0.001979 -0.003054 -0.006352 0.120570 0.072172 0.115588 -0.051350 0.105675 -0.045863 0.012066 0.063071 0.006915 -0.057747 0.181719 -0.067732 0.079112 -0.155497 -0.069639 0.103322 0.264933 0.074073 -0.069345 0.066480 0.077821 -0.077023 -0.102678 -0.052243 -0.143159 0.028033 -0.065180 -0.019684 -0.013006 -0.149100 -0.030946 -0.092116 -0.004424 -0.038421 0.027498 0.224793 -0.077628 0.081736 0.065023 -0.092857 -0.033487 -0.026757 0.037155 0.060314 0.017612 -0.092874 0.030792 -0.087276 -0.060740 -0.102869 0.090636 0.113021 0.002980 -0.173305 0.000712 0.093839 0.034143 -0.023712 0.086898 0.038926 -0.131093 0.030019 0.015543 -0.087102 0.028998 -0.088747 -0.176871 -0.102905 0.057150 -0.048127 0.053113 0.127829 -0.123588 -0.084314 -0.176660 -0.082465 0.019751 0.081755 0.036214 -0.010833 -0.097499 0.032145 0.053468 0.026820 0.078331 0.001869 -0.112071 0.045539 0.033336 -0.038644 -0.015615 -0.029532 -0.011165 -0.028220 -0.068848 0.272697 0.156696 -0.038041 0.086019 -0.081880 -0.196186 -0.055079 -0.167510 0.102690 -0.074303 0.034356 -0.024710 0.040551 -0.035620 0.017312 -0.077626 -0.091758 0.003994 -0.143448 0.075996 0.113650 0.114686 0.218669 -0.055006 -0.007038 -0.009797 -0.093966 0.079192 0.074468 -0.029865 0.007674 -0.065725 0.071181 0.002143 -0.092662 -0.012891 0.109435 -0.033663 -0.072625 -0.089284 0.033562 -0.046189 -0.113896 0.157983 -0.023916 -0.040372 0.166700 0.061040 0.031109 -0.030373 -0.078882 -0.072587 -0.229277 -0.028813 -0.172778 -0.083263 -0.000484 0.120552 -0.108498 0.113693 0.081885 -0.064324 0.097319 -0.160590 -0.056466 -0.011058 -0.128801 -0.065108 0.150031 0.063849 0.057487 -0.037101 -0.043230 -0.041389 -0.242288 -0.279292 -0.027896 -0.188195 -0.079884 0.080818 0.082195 0.158725 0.071580 0.051626 -0.002829 -0.053458 0.034654 -0.103543 -0.046514 0.200860 -0.022983 0.158399 -0.029179 0.066346 0.077671 0.034274 -0.159907 0.066534 0.132193 -0.107407 -0.067653
LAA -0.056275 0.082016 -0.199957 -0.105297 0.045820 0.041598 0.074109 0.007350 0.014403 0.011529 -0.150142 0.049176 0.029475 -0.043694 0.126623 -0.086347 0.046123 -0.125775 -0.099859 0.173586 0.216009 0.010915 -0.000373 0.169596 0.124007 -0.050853 0.068734 0.002541 -0.188611 0.014349 0.136113 0.015181 0.028749 -0.099809 -0.079318 -0.162834 0.075219 0.065838 0.024495 0.121413 -0.003937 0.069739 0.175508 0.083343 0.097039 -0.033043 0.124913 0.005389 0.105337 -0.134754 0.064335 -0.001758 -0.011787 -0.045141 0.084844 0.103756 -0.027120 -0.096146 0.168986 0.071588 -0.000064 -0.056179 -0.000256 0.007697 -0.086782 -0.081474 -0.057239 -0.002379 0.136867 -0.092049 -0.038579 -0.129728 -0.103130 -0.047554 0.076767 -0.003764 -0.123791 -0.087470 -0.008833 -0.121896 0.146329 -0.005553 0.170078 0.054090 -0.161587 -0.085065 -0.045892 -0.014202 0.065004 0.111810 -0.028765 0.000959 -0.010820 -0.022127 0.006118 0.026890 0.010623 -0.059220 0.002854 0.190278 0.099111 -0.194119 0.057829 -0.008051 -0.158353 -0.042396 -0.226755 0.030105 0.015602 0.022981 0.003506 0.041953 -0.015478 -0.144978 -0.018115 -0.134041 -0.023209 -0.011095 -0.078922 0.137473 0.096018 0.038047 -0.089500 -0.066837 -0.031562 -0.026960 -0.012873 0.221808 -0.075300 -0.050514 -0.077654 -0.014185 -0.044101 -0.117821 0.061186 0.148105 0.063363 -0.018127 -0.088421 -0.033908 0.112092 0.008093 0.105260 -0.066043 -0.036861 -0.025188 0.014326 -0.098920 -0.074702 -0.108066 -0.102584 -0.123193 0.012178 -0.102621 -0.004033 0.058408 0.115789 -0.052260 0.016953 0.057548 0.054641 0.183640 -0.147094 0.074375 -0.101363 -0.160586 -0.094176 0.047511 -0.044874 0.000054 -0.004345 0.048246 -0.053127 -0.039340 -0.229542 -0.065669 0.057597 -0.032463 0.140747 -0.058384 0.050173 -0.074122 0.064559 0.045147 0.090876 0.000584 -0.061623 0.108766 0.138932 0.023239 0.064659 -0.068740 0.000670 0.030356 0.063886 0.004442 0.092478 0.180717 -0.059422 0.038742
AAL -0.164251 0.089494 -0.086871 -0.151183 0.203759 0.091133 -0.042370 0.011298 0.074125 -0.008419 -0.037656 -0.036753 0.058456 -0.054522 0.074104 -0.114497 0.036867 0.045229 0.038050 0.159164 0.131774 0.080725 -0.065563 0.125350 0.068948 -0.221779 -0.038256 0.061765 -0.213493 0.025589 -0.053775 0.054674 0.033775 0.016993 -0.036782 -0.183397 -0.000439 0.058002 0.039241 0.160990 -0.127555 0.120897 0.190694 0.008108 0.001993 -0.052842 0.080041 -0.039433 0.048836 -0.148959 0.073135 -0.150459 0.013711 0.071568 0.028971 0.027276 -0.006740 -0.110233 0.096275 0.074661 0.091406 0.040496 0.131176 0.074045 -0.150025 0.011042 0.026802 -0.038669 -0.033256 -0.175129 -0.116913 -0.119470 0.085628 -0.056860 0.167627 0.230268 -0.110404 -0.037903 -0.126519 -0.141305 0.082684 0.027004 0.119346 -0.027217 -0.069385 -0.050579 -0.022603 -0.161512 0.171147 0.076015 -0.048623 0.040897 0.007296 0.010235 0.054091 0.036114 -0.024678 -0.145772 0.050272 0.264481 0.201770 -0.185461 0.032192 -0.071564 -0.118650 -0.089405 -0.008155 -0.030174 0.038321 0.089023 0.043506 -0.053645 -0.071603 -0.135505 -0.110200 -0.027512 -0.060474 0.055367 -0.071274 0.118321 0.019457 0.045949 -0.249367 0.004237 0.009103 -0.094816 -0.048685 0.172489 0.043650 0.088393 -0.049457 0.013887 -0.057789 -0.172894 -0.018904 0.028813 0.065843 -0.044031 -0.087866 0.017781 0.024124 -0.063367 0.024885 0.005047 0.005270 -0.046715 0.022722 0.044376 -0.081969 -0.119802 -0.006424 -0.051023 0.005928 -0.159793 0.010280 0.061820 0.009373 -0.033105 0.067530 0.158659 0.010654 -0.007329 -0.200004 -0.092786 -0.016939 -0.116780 -0.117137 0.104717 -0.047531 -0.072126 -0.061914 0.017334 0.096491 -0.097883 -0.224860 0.007198 -0.164656 0.000177 0.015067 0.074333 0.149101 -0.044323 0.130312 0.079258 -0.007847 0.059378 -0.007207 -0.033940 0.085173 0.018890 0.013515 -0.042195 -0.041502 0.007918 0.109707 -0.088294 0.064218 0.146585 -0.050666 0.085179
LLA -0.137912 0.068067 -0.065875 -0.070860 0.070236 0.132776 0.092073 -0.021081 -0.075436 -0.037287 -0.187341 0.031292 0.118873 -0.044631 0.092370 -0.061532 0.030860 -0.041966 -0.169137 0.080117 0.152298 0.068246 0.086324 0.128853 0.064375 -0.131592 -0.157303 0.044032 -0.189852 0.049253 -0.030470 -0.055178 -0.029116 -0.086794 0.012022 -0.086721 -0.049701 0.049202 -0.079228 0.136745 0.067286 0.089798 0.155251 -0.052579 0.055950 -0.014923 0.063273 0.027101 0.025251 -0.057057 0.052078 -0.132889 -0.064003 -0.119259 0.039380 0.065088 -0.041521 -0.282659 0.106485 0.106237 0.026377 -0.016407 0.072209 0.009063 -0.121164 -0.010252 -0.025622 0.003833 0.012849 -0.150065 -0.041520 -0.059103 -0.016695 0.055389 -0.043760 0.040724 -0.132790 0.008216 -0.071139 -0.074040 0.082356 0.035887 0.031134 0.029278 -0.088268 -0.099644 -0.027365 0.110561 0.037864 0.135001 -0.170850 -0.029554 0.048804 0.111030 0.119011 -0.044976 0.074523 0.009173 -0.029534 0.241357 0.128045 -0.136671 0.114557 -0.050079 -0.207749 -0.056452 -0.202739 0.028567 0.026851 -0.066088 -0.000508 -0.000071 0.012687 -0.039318 -0.082425 -0.116739 0.067045 -0.110091 0.066466 0.174115 0.091909 0.142753 -0.061089 -0.131729 -0.023990 -0.023501 0.055736 0.195694 -0.032009 -0.063282 -0.008457 -0.021589 -0.003221 -0.081492 0.015488 0.013391 0.017791 -0.014803 -0.085901 -0.009090 0.001169 -0.081392 0.056395 -0.072744 0.042413 0.027157 -0.057678 0.015285 0.008989 -0.091858 -0.114896 -0.163428 -0.083848 -0.160186 -0.152576 0.063344 0.087571 -0.077614 0.106183 0.088472 -0.062434 0.107258 -0.229233 0.021972 0.040500 -0.217244 -0.094568 0.175861 0.049020 -0.043046 0.017875 0.000429 -0.031659 -0.050841 -0.227134 0.023710 -0.012309 -0.076986 0.094560 0.002991 0.035797 -0.003187 -0.025430 -0.012649 -0.001300 0.038786 -0.090363 0.008119 0.152760 -0.052587 0.036469 -0.073883 -0.003585 0.063721 0.027992 0.021293 -0.022984 0.069487 -0.084081 0.013177
ALL -0.071906 0.025853 -0.066168 -0.037898 0.056033 0.042037 0.069482 -0.064872 -0.007020 -0.082248 -0.125970 0.029074 0.100738 -0.074693 0.032041 -0.126508 0.009096 -0.106036 -0.117537 0.161534 0.211261 0.065452 0.024757 0.160529 0.087696 -0.107982 -0.067187 0.020049 -0.084348 0.021600 -0.134040 0.006639 -0.018343 -0.129082 -0.018673 -0.141819 -0.089642 -0.024171 0.081132 0.103675 -0.014028 0.129276 0.106656 0.063451 0.030996 -0.048099 -0.085332 -0.043989 0.095149 -0.141971 0.017332 -0.093609 -0.001830 -0.051995 0.044761 0.011326 -0.074319 -0.086274 0.102210 0.033378 0.030083 -0.062713 0.153798 0.129447 -0.190527 -0.011420 0.070251 -0.021435 0.002786 -0.159083 0.016056 -0.134389 0.005107 -0.038250 0.039198 0.185280 -0.121261 -0.029668 -0.057227 -0.067029 0.145464 0.027604 0.024462 0.095648 -0.140567 -0.028550 -0.075102 0.070741 0.026744 -0.073067 -0.079470 0.013950 -0.011309 0.039086 -0.046753 -0.011800 0.053334 -0.014979 -0.121429 0.181256 0.204265 -0.182577 0.118628 -0.109417 -0.097206 -0.061021 -0.211376 0.043827 -0.015027 -0.060179 0.060634 0.038190 -0.062361 -0.069506 -0.018793 -0.166282 -0.012712 -0.102371 0.028726 0.053337 0.032514 0.063031 -0.103703 -0.087763 0.047785 -0.082540 0.004325 0.117762 0.013772 0.020070 -0.040701 -0.036113 -0.031121 -0.141836 -0.039775 0.024877 -0.021325 -0.016898 -0.085654 -0.007913 0.034718 -0.096885 0.055859 -0.034687 -0.017029 0.016999 0.018847 0.130608 -0.074177 0.011495 -0.158581 -0.007082 -0.020880 -0.089874 -0.090416 -0.062381 0.072793 -0.035787 0.138970 0.090489 0.092520 0.117346 -0.113425 -0.125741 0.051795 -0.186243 -0.038799 0.158284 0.078766 -0.038787 0.063039 -0.016751 0.017612 0.034530 -0.195397 -0.007315 -0.058651 0.031716 0.123677 -0.033514 0.117154 0.053631 0.068592 -0.075457 -0.062349 0.082410 -0.079479 -0.039599 0.084051 -0.101865 0.115114 -0.123395 0.042267 0.069907 -0.030885 -0.143850 0.067522 0.050568 -0.100539 0.050297
LAL -0.048038 -0.034353 -0.057753 -0.067303 0.100627 0.024652 0.139175 0.077822 -0.049507 -0.034380 -0.107485 0.113829 0.060479 -0.051246 -0.013548 -0.078617 0.072194 -0.025588 -0.128956 0.130468 0.065038 0.096048 0.137731 0.153923 0.059456 -0.161826 -0.172384 -0.003053 -0.122141 0.054815 -0.084284 0.022770 0.030554 -0.141549 -0.123691 -0.153310 -0.134549 0.021525 0.086472 0.087195 -0.082916 0.107510 0.109619 0.027281 0.063674 -0.098376 0.106596 -0.001468 0.146980 -0.114463 -0.065059 -0.172781 0.055512 -0.071132 0.075597 -0.020775 -0.068618 -0.202420 0.135012 0.035971 0.123866 -0.039852 0.091445 0.069640 -0.281872 -0.003252 0.051792 -0.042013 -0.102582 -0.149821 -0.078386 -0.064569 0.043876 -0.023591 -0.024168 0.049528 -0.145649 0.037284 -0.157885 -0.185610 0.123505 0.105612 0.090630 -0.014122 -0.076763 -0.084520 -0.036752 0.038877 -0.044998 0.169255 -0.020855 0.056316 0.065508 0.095727 0.040543 0.123314 -0.058849 -0.034785 -0.044928 0.190095 0.099197 -0.128538 0.172465 -0.000805 -0.119953 -0.116662 -0.229270 -0.056834 0.121497 0.045749 0.004049 -0.062232 0.026809 -0.039949 0.062755 -0.095716 -0.030588 -0.026339 0.061755 0.053881 0.167799 0.025318 -0.088451 -0.075618 -0.062122 -0.092059 0.167005 0.230810 0.046769 -0.007658 0.034881 0.107065 0.072775 -0.209422 0.061977 0.151074 0.012603 0.112149 -0.156956 0.032195 0.155120 -0.078474 0.124750 -0.036208 -0.066777 -0.070803 -0.008819 0.026030 -0.126543 -0.120836 -0.051142 -0.024666 0.038295 -0.220939 -0.045894 -0.038727 0.045982 -0.075203 0.165819 0.031948 0.047875 0.108250 -0.195269 -0.058172 -0.101311 -0.188950 0.010768 0.140331 -0.048224 0.008841 -0.044486 0.076650 0.054735 -0.002504 -0.216986 -0.070409 -0.018681 -0.027188 0.160373 -0.008949 0.000567 0.007129 0.034612 0.001310 -0.120581 0.131437 -0.085224 0.034979 0.041093 0.005618 -0.076453 0.091164 0.018004 0.023665 0.023435 -0.019498 -0.017400 0.171619 -0.055148 0.050419
AAG -0.057296 0.028902 -0.143454 -0.079703 0.008457 0.210820 0.013332 0.222446 0.008721 -0.018820 -0.168675 0.095213 0.040391 -0.178587 0.226891 -0.094840 0.202426 -0.129488 -0.018644 0.219585 0.351220 -0.123853 -0.058203 -0.025622 0.200129 0.075823 -0.088063 -0.022871 0.009396 0.017120 0.079390 -0.096595 0.095036 0.048406 0.085083 -0.025974 0.072736 0.061949 -0.035921 0.008611 -0.087968 0.039934 0.182067 -0.027817 0.082786 0.025237 -0.029093 -0.015195 0.072393 -0.162840 0.083470 -0.140425 0.062042 0.241158 -0.132242 0.081346 0.027047 -0.107867 0.139375 0.056331 0.134477 0.086647 0.097800 0.054141 -0.154335 0.014393 0.024054 0.019194 0.049700 -0.072238 -0.178905 -0.145092 -0.097454 0.006768 0.185591 0.028594 0.035540 -0.025010 -0.074674 -0.148731 0.126264 0.109058 0.198910 -0.030700 -0.199956 -0.114245 0.129653 0.010700 0.025079 -0.033994 -0.080504 0.008305 0.031530 -0.045457 -0.017976 0.108389 0.026367 -0.034283 0.044983 0.064674 -0.117624 -0.123122 0.108629 -0.101092 -0.092326 -0.010736 -0.230135 0.036502 0.028967 -0.071553 -0.035080 0.131542 -0.021779 0.011862 0.048714 0.089737 -0.041261 0.033608 -0.152835 0.128031 -0.004886 0.152388 -0.302780 -0.165348 0.077067 -0.040106 -0.022935 0.112355 0.077189 0.026778 -0.080196 -0.036228 -0.008892 -0.103048 -0.094715 0.166112 -0.113385 0.012000 -0.095010 -0.140300 0.116133 -0.081485 -0.018359 0.074064 0.049481 0.162221 -0.030166 -0.048870 -0.058696 -0.177231 -0.122843 -0.028343 -0.230773 -0.032377 -0.034758 -0.139083 -0.088700 -0.017767 0.089512 -0.104623 0.129217 -0.082310 -0.143664 0.103533 0.077221 0.022229 -0.056691 0.053352 -0.102901 0.012121 0.060179 -0.131842 0.083807 0.121359 -0.250010 -0.017920 -0.171190 -0.072027 0.136873 0.069166 0.056775 -0.089663 -0.037497 -0.012240 -0.033309 -0.169630 -0.110733 0.171925 0.027473 0.024633 -0.046338 -0.024265 -0.083570 0.046928 0.181251 -0.135760 0.166519 -0.036475 -0.054967 -0.023694
LLL 0.052229 0.062277 -0.130519 -0.155967 0.014290 0.061162 0.134437 0.040275 -0.031855 -0.280541 -0.013391 0.197233 0.197659 -0.154417 -0.080083 0.038559 0.150735 -0.118237 -0.064261 0.199516 0.065526 0.168025 0.265159 0.195715 0.049104 -0.307831 -0.118498 0.095420 -0.111316 0.051154 -0.119151 -0.063740 0.157407 -0.165120 -0.189835 -0.105599 -0.191925 -0.073444 0.032526 -0.093086 0.065450 0.136978 0.084084 -0.048295 0.217151 -0.044752 -0.015644 -0.084841 0.041227 -0.037368 0.132348 -0.012004 -0.094009 -0.158323 0.065824 0.007748 -0.002879 -0.220070 0.242053 0.005716 0.124146 0.024008 0.191611 -0.002253 -0.286018 -0.034378 -0.097584 -0.059086 0.004211 -0.180618 -0.017331 -0.155338 -0.053499 -0.036061 0.022474 0.077293 -0.058960 0.022409 -0.139358 -0.050910 0.187257 0.086746 0.010740 0.115294 -0.018961 0.037367 -0.067708 0.290977 0.016110 0.142639 -0.084356 -0.048201 0.024212 -0.031055 0.005765 -0.041117 0.031999 -0.111448 -0.037975 0.147910 -0.016067 -0.112153 0.232454 0.040092 -0.217406 -0.106546 -0.381024 -0.123955 0.006965 -0.065522 0.020222 0.185084 0.037468 0.051900 -0.069922 -0.111761 -0.105056 -0.130685 0.089535 0.145134 0.008325 0.192027 -0.001964 -0.146996 -0.163258 -0.231363 0.136757 0.228857 -0.004257 -0.018522 -0.055622 0.116061 0.024067 -0.235520 0.118194 -0.005360 0.014050 0.028337 -0.116621 -0.186020 0.060169 -0.143481 0.115281 0.029625 -0.118936 -0.019593 -0.102467 0.192557 -0.050250 -0.123094 -0.229355 -0.013598 -0.113773 -0.185653 -0.072326 -0.023318 -0.033151 -0.089366 0.208504 0.104270 0.091212 0.114877 -0.129557 -0.036184 0.134548 -0.144673 0.025893 0.134467 0.056274 -0.015356 -0.003516 0.065319 0.089261 0.058441 -0.249605 0.067443 -0.007734 0.056414 0.170465 -0.007167 0.047698 -0.074444 0.121031 -0.110001 -0.080212 0.157016 -0.012167 -0.142081 0.117547 0.009666 0.086745 -0.016745 -0.023682 0.055590 -0.156352 -0.027777 -0.067927 0.095297 -0.007167 0.036910
VAA -0.118929 0.022845 -0.257742 0.094605 0.126146 0.129391 0.002020 0.011600 -0.135161 0.012996 -0.073280 0.135152 -0.096079 0.020355 0.108008 -0.048967 0.000509 -0.053267 -0.053150 -0.023849 0.266853 -0.057662 -0.049823 -0.063543 0.177054 -0.047670 0.017094 0.009975 -0.231112 0.081282 0.168071 0.185783 -0.116463 -0.149682 -0.004852 -0.171901 0.097240 -0.007567 0.079607 -0.051853 -0.064394 0.039334 0.268226 -0.028994 0.050629 -0.119865 0.110256 0.039162 0.098897 -0.203474 -0.061733 -0.245822 -0.107625 -0.071033 0.061167 0.022228 0.112203 -0.216881 0.255997 0.016990 0.002372 -0.086035 0.163527 0.045046 -0.054988 0.016777 -0.015507 -0.121168 0.181728 0.141037 -0.090837 0.100339 -0.092527 -0.149554 0.088168 0.008091 0.110619 0.048757 -0.097920 -0.159036 0.154737 0.086688 0.200343 -0.158159 -0.218877 -0.120837 -0.123593 -0.151693 0.034692 0.218755 0.012381 0.087335 -0.027834 -0.099803 -0.019352 0.216939 -0.015284 0.055951 0.036362 0.264115 0.028631 -0.160403 0.015981 0.022903 -0.201185 -0.144074 -0.297163 0.041977 -0.088064 -0.131701 0.089542 0.103745 -0.078080 -0.166786 -0.088550 0.000420 0.076399 0.022195 0.037146 0.026074 0.098121 0.048939 -0.076957 -0.134256 0.100400 -0.021616 0.016785 0.194099 -0.056841 0.067619 -0.107529 0.032368 0.019623 -0.035232 0.160163 -0.006252 -0.052923 -0.118327 -0.102653 0.005304 0.178293 0.101925 0.043371 -0.108387 -0.048674 0.109437 0.043643 -0.045734 0.019040 -0.074085 -0.137498 -0.004035 -0.016060 0.018478 0.122005 0.013042 0.066313 0.050028 -0.080292 0.036422 -0.038567 -0.022964 -0.274756 0.018573 -0.229529 -0.033163 -0.132768 -0.135415 -0.115545 0.069469 -0.006295 0.072589 0.007079 0.048055 -0.179981 -0.145586 -0.081039 -0.127480 0.124278 0.053703 0.126865 -0.068190 0.096549 0.063495 -0.008396 0.045442 -0.204891 0.012509 0.147146 -0.039854 0.092090 -0.094721 -0.026386 -0.020041 0.098871 0.032547 0.131573 0.247802 0.063516 -0.024668
LAG -0.192079 0.022876 -0.209645 -0.163814 0.020740 0.048490 0.090966 0.105908 0.039379 -0.045967 -0.133793 0.084162 0.094004 -0.142433 -0.004069 -0.054504 0.168527 0.017951 -0.035079 0.160994 0.166017 0.014005 -0.088159 0.083508 0.149090 -0.110537 -0.037940 -0.074482 -0.091239 -0.017531 0.110359 -0.062434 0.021452 -0.037873 -0.036083 -0.195797 0.053508 0.100016 0.153043 0.043686 -0.023350 -0.065218 0.118870 0.047118 0.105703 -0.003131 0.083979 -0.094021 0.022623 -0.190969 0.052168 -0.132387 0.101366 0.051468 -0.056501 0.060828 0.140306 -0.153868 0.145340 0.123377 -0.008498 0.029005 -0.002409 -0.062188 -0.110576 0.016165 0.025783 0.013141 0.056435 -0.107789 0.039546 -0.014421 -0.007738 0.061203 0.113637 0.054061 -0.024570 0.032867 0.039141 -0.189480 0.134553 -0.011721 0.197856 0.149738 -0.018364 -0.064205 0.129401 0.082311 -0.052226 0.095825 -0.141324 -0.013376 0.092143 -0.051481 -0.003892 0.010619 0.034790 0.062165 -0.023326 0.166179 0.057351 -0.111877 0.037458 0.012729 -0.154975 -0.028816 -0.225034 0.135776 0.114565 0.004148 -0.105833 -0.017445 0.021700 -0.078673 -0.020098 -0.044192 -0.139462 0.035923 0.030382 0.070479 0.069214 0.158506 -0.178641 0.043241 -0.101669 -0.005043 -0.005577 0.150187 0.011026 -0.057199 0.021951 0.003812 -0.151124 -0.107840 -0.002460 0.178522 -0.016741 -0.051786 -0.006139 -0.147978 0.081395 0.044822 0.058600 -0.072378 0.015603 0.051046 0.069056 0.038597 -0.143498 -0.166728 -0.067860 0.022246 -0.051990 -0.059824 -0.006233 -0.142147 0.067131 -0.082180 0.093592 -0.038876 -0.004910 0.158476 -0.080247 0.047237 0.042820 -0.144134 -0.092569 0.002716 -0.111520 0.106698 -0.020459 0.016564 0.007167 -0.031018 -0.154109 -0.065065 0.071929 -0.076061 0.195411 -0.090577 0.037736 -0.027520 0.144202 -0.019821 0.099313 0.014226 -0.222669 0.027776 0.070494 -0.052816 -0.059561 -0.142799 -0.015814 0.095392 -0.022150 -0.052111 0.071192 0.007455 -0.145325 0.030465
AVA -0.047076 0.030391 -0.056998 0.051652 0.020030 0.147071 0.051742 -0.014119 0.018740 0.049720 -0.102801 0.107156 -0.020807 -0.001186 0.101871 0.007583 0.067750 -0.079514 -0.038988 0.115600 0.179795 -0.064954 -0.014736 0.080029 0.092906 -0.118247 0.036200 -0.066218 -0.160542 0.056195 -0.042289 0.053964 0.014686 -0.093201 -0.034252 -0.086562 -0.083045 0.036793 0.024067 0.148579 -0.176974 0.030056 0.155311 -0.104630 -0.023221 -0.006951 -0.042433 -0.016265 0.006417 -0.082851 0.128268 -0.063133 -0.022934 -0.057110 0.065088 -0.003493 -0.055956 -0.256351 0.205920 0.063850 0.015492 0.057799 0.044470 0.139250 -0.014605 -0.000550 0.036187 0.008710 0.048275 -0.131892 -0.175562 -0.112558 -0.084710 0.022483 0.142305 0.138692 -0.110491 -0.066129 -0.159660 -0.096115 0.179120 0.033812 0.050803 -0.141498 -0.163283 -0.018960 -0.025016 -0.056175 0.103278 0.051749 -0.082508 -0.065044 -0.011052 -0.032019 0.038544 0.047029 -0.016192 0.030562 -0.020014 0.165910 0.027846 -0.119383 0.126009 -0.094623 -0.172329 -0.068472 -0.088621 0.098037 0.018147 -0.047324 0.099039 0.076457 -0.148889 -0.027217 -0.099570 -0.077396 -0.064855 -0.025932 -0.060800 0.121063 0.076674 0.241672 -0.037925 -0.013230 0.107028 -0.111890 -0.054689 0.151079 -0.022575 -0.085537 -0.037432 -0.079185 0.008662 -0.054046 0.001481 0.081625 -0.023239 -0.074022 -0.089935 0.022111 0.139760 0.050049 0.072167 0.036708 0.107613 0.092580 0.022023 -0.063903 0.092024 -0.037105 -0.031723 -0.083250 -0.077443 -0.154440 0.087496 -0.009079 -0.013641 -0.117629 0.004365 0.042822 -0.006060 0.075696 -0.124241 0.045984 -0.037261 -0.146857 -0.102714 0.083054 -0.054399 0.022792 -0.041427 -0.085905 -0.122760 -0.085650 -0.355655 -0.079568 -0.158050 -0.134356 0.133884 0.082201 -0.009894 -0.002969 0.074047 0.025360 0.004049 -0.012353 -0.034027 -0.006946 0.115198 -0.106472 -0.000072 -0.086804 -0.043522 -0.086852 0.011478 -0.128355 0.154075 0.040142 -0.015463 -0.042520
AGL -0.107361 0.027607 0.031338 -0.027799 0.068263 0.040864 -0.111494 0.053783 0.128615 0.076225 -0.034613 0.065248 -0.000721 -0.011644 -0.035265 -0.101574 -0.012129 -0.133406 0.078349 0.074007 0.270261 0.161558 -0.023069 0.096251 0.011362 -0.147851 -0.174710 0.013190 -0.159307 0.160919 -0.085278 0.118228 0.028946 -0.137416 -0.131705 -0.048211 -0.017297 -0.001654 0.109679 -0.007406 -0.081022 -0.017527 0.108289 -0.002414 0.091403 -0.133032 0.124019 -0.062478 -0.068713 -0.069603 0.040899 -0.078212 -0.026078 -0.122714 0.078567 -0.094229 -0.254881 -0.187092 0.106832 0.034934 0.036555 -0.081564 -0.009217 0.092112 0.016493 -0.084011 0.077319 -0.144930 0.101395 -0.063115 -0.194681 -0.136225 -0.046663 0.107793 0.207271 0.144402 0.168934 -0.067807 -0.056698 -0.233616 0.022680 -0.075899 0.100309 0.048711 -0.135574 -0.068001 0.057291 -0.047071 0.078760 -0.036074 -0.073968 0.017608 0.019535 0.043874 -0.058512 0.111228 0.046670 -0.081737 0.117949 0.167988 -0.068943 -0.026776 -0.001068 -0.017806 -0.088063 -0.105027 -0.175556 -0.045738 0.042381 -0.041707 -0.039160 0.004499 0.015674 -0.057479 -0.010250 -0.025977 -0.017825 -0.053603 -0.054776 0.019326 -0.003333 0.080377 -0.241820 0.092137 -0.007069 -0.041657 0.019288 0.237622 0.115342 -0.041813 -0.020629 0.008079 -0.071683 -0.139753 0.110475 0.039561 0.059411 0.001994 -0.031339 -0.003784 -0.067586 0.002641 0.131981 0.091427 -0.009081 -0.031627 0.162566 0.067779 -0.102841 -0.110571 -0.037915 0.036978 -0.090144 -0.192469 0.026035 -0.146154 -0.084997 -0.080118 0.184220 0.139909 0.024779 0.016711 -0.153863 -0.103740 -0.127656 -0.191164 0.051817 0.150775 0.009676 -0.155009 -0.097175 0.119957 0.075601 0.031466 -0.125980 0.034696 -0.120798 0.015609 0.064681 0.017830 0.111881 -0.082449 0.165473 -0.018317 -0.023450 0.013121 -0.154105 0.018775 0.147072 0.126432 -0.058674 -0.144868 0.057469 -0.039190 -0.056946 -0.031290 0.053951 0.097152 -0.070791 0.072486
AGA -0.169557 -0.081476 -0.079297 0.000232 -0.038226 0.032534 -0.019984 -0.078163 0.063985 -0.008784 -0.159193 0.182802 0.126436 0.028229 0.022779 -0.033503 -0.024034 -0.092605 0.030456 0.297473 0.230857 -0.085200 0.037693 0.037428 0.074702 -0.090452 -0.152308 -0.069928 -0.219719 0.063329 -0.051783 -0.082938 -0.104832 -0.024544 0.061241 -0.078169 -0.048974 0.046321 0.117703 -0.015337 -0.196946 0.002306 0.033414 -0.051581 0.075532 -0.044317 0.025957 0.072991 -0.074449 -0.132800 -0.028208 0.055421 -0.014359 -0.096372 0.061489 0.048900 -0.065309 -0.181890 0.235836 0.017175 0.020977 -0.069111 -0.111472 0.091286 0.036835 -0.114996 0.010161 -0.081906 0.055817 -0.055294 -0.135541 -0.089117 -0.032831 -0.074698 0.250577 0.222192 0.096823 -0.063799 -0.174174 -0.196847 0.102491 0.053903 0.028074 -0.109871 -0.054805 -0.038992 0.068142 -0.158296 0.145199 0.003774 -0.016850 0.000999 -0.003550 -0.105243 0.012290 0.196712 -0.052859 0.036079 0.147614 0.219018 -0.097320 0.011568 0.052368 -0.074042 -0.159169 -0.097876 -0.205593 0.035140 0.076653 -0.029066 -0.005721 0.000465 -0.008533 0.112516 -0.121997 0.061112 0.181189 0.010347 -0.064722 0.018224 -0.037180 0.161000 -0.074083 0.066254 0.105513 -0.042808 -0.066021 0.209892 -0.007143 -0.015627 0.013701 -0.031732 -0.083294 -0.207209 0.033434 0.107247 -0.035003 0.014945 -0.040643 -0.135562 0.048971 0.022642 0.079939 0.157351 0.190728 0.026411 0.090432 0.072394 -0.016594 -0.032933 -0.065917 -0.069043 -0.074735 -0.132157 0.081933 -0.121454 -0.063482 -0.121905 0.029757 0.061034 0.014398 -0.056140 -0.182284 0.052694 -0.122554 -0.129632 -0.073586 0.116087 0.022482 -0.065310 -0.006627 0.117370 -0.053139 0.064993 -0.237698 -0.064816 -0.169060 -0.060474 0.068828 0.044582 -0.051732 -0.108442 0.194526 -0.040996 -0.015063 -0.107769 -0.161943 0.142138 0.056544 -0.050571 0.049365 -0.021940 -0.094238 0.132027 0.067723 0.192045 -0.066759 0.149208 -0.024683 -0.007178
AAV -0.138294 0.020057 -0.103474 -0.019981 0.026941 0.163064 0.014973 0.124632 -0.001518 0.007210 -0.008764 -0.035568 -0.005652 -0.036701 0.119367 -0.090863 0.021703 0.019535 0.078433 0.216886 0.174005 -0.065049 0.006346 0.004456 0.167591 -0.054895 0.029385 0.028665 -0.088162 0.034339 0.041437 0.102020 0.155706 -0.098009 0.003404 -0.134961 0.005048 0.102626 0.073666 0.123084 -0.063663 0.038913 0.193826 -0.070075 0.131968 0.020464 0.106980 -0.044283 0.024287 -0.119530 0.136384 -0.077597 -0.027275 0.067459 -0.053213 0.096075 -0.124931 -0.179703 0.077518 0.081568 0.042537 0.047492 0.083880 0.169757 -0.102449 -0.170091 -0.002861 -0.090944 -0.037512 -0.201100 -0.149267 -0.080752 -0.132429 0.017196 0.176830 0.027933 -0.016243 -0.041895 -0.109737 -0.088613 0.126607 0.010896 0.247845 -0.036322 -0.178755 -0.142507 0.175978 -0.155210 0.035707 -0.066286 -0.014284 -0.065363 -0.049041 0.067972 0.036651 -0.102495 -0.068854 -0.077293 -0.095033 0.301699 0.086007 -0.094015 0.047986 -0.100531 -0.091216 -0.059758 -0.177479 0.064838 -0.040019 -0.050122 0.102000 0.095402 0.012703 -0.074835 -0.217055 0.046821 -0.022042 0.119606 -0.046634 0.002930 0.211779 0.127227 -0.213784 -0.099680 0.052426 -0.002974 0.070939 0.135622 0.021226 -0.061484 -0.098408 0.016007 0.019602 -0.049958 0.012859 0.093553 -0.035486 -0.124355 -0.055792 0.098806 0.196323 0.002496 0.108792 -0.030986 -0.031267 0.053162 0.091851 -0.028503 -0.169284 -0.056185 -0.136805 -0.069678 0.038991 -0.007679 -0.066596 -0.103798 0.064381 -0.043322 0.062822 0.023778 0.017614 0.030583 -0.044243 -0.006221 -0.033127 -0.111466 0.046875 0.105004 -0.019763 -0.077567 -0.061332 -0.027715 0.051473 0.058804 -0.347093 -0.032570 -0.049664 0.011392 0.083716 0.127506 0.085295 0.033435 0.048357 0.088341 0.033971 0.106555 -0.131857 0.074846 0.097236 -0.055086 0.022770 -0.092177 -0.094938 -0.060616 0.089609 -0.091014 0.080535 0.042071 -0.073808 -0.006427
LGL -0.050549 0.068447 -0.102808 -0.112862 -0.113186 0.179151 -0.021211 0.038733 0.015309 0.177253 -0.148134 0.149533 0.098615 0.074037 -0.093429 -0.101770 0.066618 -0.118652 -0.054054 0.100610 0.072273 0.154673 -0.027363 -0.026583 -0.016239 -0.111511 -0.060090 -0.011707 -0.112168 0.117483 -0.038540 0.016403 0.043082 -0.206727 -0.149210 -0.125141 0.060084 -0.059713 0.095416 0.025838 -0.155273 -0.045138 0.106427 0.140199 0.035352 -0.030950 0.153187 0.102238 0.098087 -0.086718 -0.026903 -0.145979 -0.068706 -0.031324 0.029895 -0.013031 -0.185497 -0.197271 0.248512 -0.161153 0.212363 0.108519 -0.091691 0.069417 -0.073720 0.065518 -0.071171 -0.083805 0.061138 -0.233802 -0.052981 -0.069640 -0.060125 0.179274 0.113374 0.138457 0.077019 0.013299 0.059904 -0.057324 0.079985 -0.077827 0.153037 -0.059642 -0.268584 -0.027957 -0.086339 -0.094930 -0.123855 0.125712 -0.076351 -0.010710 0.046416 0.017564 -0.032357 -0.136553 -0.079494 0.129528 0.018151 0.169782 0.081225 -0.096668 0.030451 0.001393 -0.206619 -0.144478 -0.111155 -0.100625 0.153804 -0.007801 0.044111 -0.047010 -0.129884 -0.046752 -0.025971 -0.065776 0.039200 -0.103638 -0.047161 -0.041169 0.144683 -0.036324 -0.109474 -0.005127 -0.029823 -0.023517 0.083295 0.167740 0.190994 -0.112892 0.029699 0.034192 0.026316 -0.053506 0.218942 0.049760 -0.222995 0.150552 -0.110944 -0.124001 0.299497 -0.025875 0.146234 -0.020467 0.144668 -0.049620 -0.010038 0.215911 -0.104515 -0.215637 -0.129841 -0.043865 -0.059655 -0.233553 0.103941 -0.178799 0.126097 -0.013115 0.337359 0.125883 0.157107 -0.005618 -0.085897 -0.043863 -0.049660 -0.140754 -0.144697 0.055403 0.022114 -0.047775 -0.026376 0.069289 0.124405 0.139940 -0.248243 0.116342 -0.045342 -0.077139 -0.036864 -0.070817 -0.069814 -0.074382 0.133464 -0.125024 -0.131638 0.120875 -0.217369 -0.108597 0.112263 0.160612 -0.059041 0.011192 -0.001351 0.086550 -0.141468 -0.075908 -0.057549 -0.099834 -0.121694 0.046065
VLA -0.060237 -0.050565 -0.038035 0.003803 0.004062 -0.014565 0.031803 -0.077421 0.035243 -0.082510 -0.137993 0.075236 0.066714 0.051152 0.063087 -0.050080 -0.004410 -0.022308 -0.000196 0.145137 0.083705 0.045045 -0.020824 0.133323 0.079760 -0.114675 -0.086896 -0.044699 -0.112573 0.052848 -0.083823 -0.058978 0.119541 0.015769 0.016739 -0.145678 -0.090050 -0.008298 -0.061186 0.103459 -0.029363 -0.076363 0.176035 -0.120447 0.096911 -0.028315 -0.107573 0.024439 0.097576 -0.110934 -0.054469 -0.043554 -0.098926 -0.090697 0.071451 0.101150 -0.071803 -0.201579 0.257387 0.084700 0.065431 0.001577 0.091360 0.064343 0.026991 -0.005101 -0.003645 0.007076 0.064954 -0.086359 -0.127743 -0.116436 -0.003414 -0.071953 0.093648 0.135954 -0.061820 -0.020644 -0.082314 -0.112424 0.190231 0.095852 0.053126 0.010261 -0.084234 -0.105841 -0.036187 0.066217 0.024072 0.060270 -0.123128 0.085190 -0.003200 0.006874 0.061453 0.024527 0.021139 0.008811 0.018809 0.197275 0.121773 -0.124425 0.102457 -0.105321 -0.209358 -0.073188 -0.123429 0.064701 0.083557 0.006439 0.059812 0.030675 -0.065087 0.035113 -0.104482 -0.121334 0.043777 -0.064524 0.091053 0.179807 0.093524 0.141834 -0.036286 -0.045379 0.027792 -0.093093 0.040014 0.150583 -0.076938 -0.112216 -0.000995 0.033291 0.065050 -0.149351 0.050073 -0.017765 -0.089629 -0.007239 -0.029043 -0.034663 0.052963 0.010022 0.091476 -0.112062 0.002241 0.072317 -0.043275 -0.070352 0.032270 -0.076907 -0.122803 -0.125368 0.015463 -0.205191 -0.112818 -0.052295 0.095358 -0.023142 0.089244 0.004860 -0.073383 0.192533 -0.115321 0.034286 0.003908 -0.129666 -0.105083 0.090186 -0.000191 0.008269 -0.043472 -0.068308 -0.097945 -0.069075 -0.261451 -0.012814 -0.040065 -0.218263 0.043646 0.075589 -0.049627 0.016178 0.111171 -0.077973 -0.039436 0.062683 -0.024110 -0.020272 0.145199 0.029364 0.097477 -0.017012 -0.018614 0.018162 0.082856 -0.106152 0.044758 0.051244 -0.034167 -0.008153
ALG -0.094202 -0.091374 -0.155440 0.099457 0.116919 0.087298 0.305455 -0.011813 0.059194 -0.053584 -0.262741 0.086774 -0.080784 -0.083848 -0.051821 -0.134155 0.079453 -0.124596 0.121573 0.058373 0.365364 -0.019001 0.069216 0.008946 0.150042 -0.103985 -0.116204 -0.021790 -0.173014 0.120904 -0.070976 0.029452 -0.014414 0.181379 0.107002 -0.063687 -0.014147 -0.039012 -0.010366 -0.022294 -0.045729 0.187074 0.173820 -0.039106 -0.018178 0.012923 -0.018414 0.026985 0.037134 -0.110361 -0.002156 -0.152968 0.132986 -0.214481 -0.059047 0.118317 0.062662 -0.108123 0.180997 -0.019950 0.114228 0.014778 0.007683 0.101217 -0.181720 0.029946 0.013300 -0.008040 -0.041707 -0.031988 -0.039406 -0.054700 -0.036351 0.063714 0.132852 -0.000705 0.023311 -0.143809 -0.094690 0.020587 0.105727 0.113600 0.099139 0.106069 -0.014199 0.069566 -0.055052 0.132343 -0.021176 0.018242 -0.090785 -0.017901 0.029795 0.020438 -0.034255 0.005502 -0.007052 -0.221440 -0.105859 0.188238 0.042819 -0.165451 0.093770 -0.123073 -0.123597 -0.054376 -0.169381 0.063288 0.222371 0.103125 0.035598 0.283131 0.099028 0.179496 0.034027 -0.037059 0.065751 -0.183498 0.116277 0.139440 0.082801 0.167485 -0.261419 -0.027606 0.017643 0.047223 -0.202575 0.234326 0.111387 -0.137654 -0.284932 -0.008364 -0.004544 -0.101117 0.051994 0.011151 0.020686 0.091188 0.008706 0.074456 0.052526 -0.101859 0.119690 0.057937 0.077802 0.006761 -0.030852 0.051099 0.063606 -0.050456 0.022333 -0.006485 -0.186749 0.034408 -0.099059 -0.087623 0.011503 -0.198145 -0.050096 0.125531 0.158669 0.058232 -0.218495 -0.064296 -0.018067 -0.125124 0.042934 0.078077 -0.023683 0.018779 -0.209002 -0.165032 0.113264 -0.138575 -0.282923 -0.034501 0.139638 -0.036324 0.077414 0.061964 0.061295 0.046540 0.170380 -0.156403 0.045952 -0.051725 0.003675 0.154806 0.026678 0.061337 -0.113519 -0.190888 0.000109 0.029467 -0.067646 -0.026392 0.234414 -0.043263 0.043377 -0.037240
LLG -0.199074 -0.046749 -0.133997 0.036744 -0.006682 -0.043587 0.142813 0.075141 0.059408 0.071937 -0.133729 0.035766 0.149181 0.027099 -0.117956 -0.029824 0.106516 -0.027246 -0.146829 0.006913 0.235147 0.114887 0.140280 0.114723 0.171689 -0.236880 -0.120776 -0.131420 -0.299192 0.193781 -0.000526 -0.184865 0.037957 0.043465 0.108444 -0.006922 -0.047646 -0.006684 -0.070666 0.031153 -0.128146 -0.023737 0.103898 -0.130803 -0.062584 0.001027 0.016138 -0.114856 0.080491 -0.036173 0.053403 -0.140772 -0.013057 0.054518 0.036854 0.098679 0.142234 -0.125719 0.140832 0.041348 0.060290 -0.020672 0.020145 0.034748 -0.256520 0.000710 -0.015499 -0.122750 0.092728 -0.093507 0.011491 -0.117217 -0.081571 0.034649 0.023947 0.178457 0.040857 -0.043056 0.089309 -0.086851 -0.013624 0.088708 0.180390 0.005341 0.029758 -0.021989 0.127825 0.069726 -0.131534 0.244877 -0.174406 -0.053461 0.072524 0.016790 0.009772 0.001934 -0.081918 0.034750 -0.098707 0.182986 0.196156 -0.065303 0.129568 -0.074500 -0.188654 0.011940 -0.207689 0.055556 0.159111 0.035196 -0.005533 0.011130 0.141406 -0.013361 -0.102718 -0.106892 -0.020827 -0.123683 0.008522 0.062000 0.105716 0.063732 -0.039921 0.008645 0.107069 -0.236395 -0.061263 0.173230 0.038686 -0.085633 0.069493 -0.079801 -0.079327 -0.032898 -0.108027 0.164601 0.011014 0.093312 -0.164434 -0.144536 -0.086990 -0.051362 0.049226 -0.132103 -0.006542 0.171945 0.074084 0.120377 -0.083328 -0.127609 -0.153949 -0.046746 0.000606 -0.081242 -0.009610 -0.200405 0.104532 -0.097514 0.266102 0.131660 0.071769 0.220666 -0.062613 -0.008202 0.012402 -0.222875 -0.139907 -0.115876 -0.076005 0.043740 -0.184485 -0.122160 0.168442 -0.119905 -0.193922 -0.006751 0.158078 -0.048817 0.084017 -0.105683 0.085159 0.044367 0.132925 -0.164372 0.056526 0.059150 -0.149484 0.054109 -0.033371 0.106309 -0.169387 -0.003742 -0.067032 0.009721 -0.121656 -0.080862 -0.068375 -0.135910 0.092390 -0.007195
AVL -0.183816 -0.057662 -0.133305 -0.057005 0.106907 0.005430 0.090393 -0.010888 0.016938 -0.022205 -0.113667 0.000958 -0.108758 0.029654 -0.023418 -0.091529 0.067454 -0.136982 -0.061310 0.185225 0.303532 0.051099 -0.014348 0.098363 0.114414 -0.078375 -0.124388 -0.014522 -0.034997 0.045012 -0.024706 -0.005254 0.081866 -0.097428 -0.010737 -0.100764 -0.112082 -0.033624 0.052845 0.112767 -0.062481 0.124789 0.162939 -0.017576 0.030692 0.023112 0.080723 -0.088933 -0.015664 -0.020236 -0.076068 -0.092671 -0.043847 0.024876 0.059403 -0.000506 0.041740 -0.068048 0.164542 0.004566 0.012025 -0.044534 0.085001 0.034855 -0.129919 -0.034586 -0.016649 -0.010961 -0.049052 -0.171440 -0.044771 -0.074995 -0.021304 0.004684 0.079835 0.105184 -0.011236 0.026504 -0.095144 -0.038361 0.150764 -0.017134 0.115474 0.104091 -0.148651 -0.120674 -0.001467 -0.032262 0.082423 0.037322 -0.088600 0.058952 -0.054162 -0.014196 -0.085634 -0.034915 0.097491 -0.038351 -0.072766 0.211542 0.116856 -0.144434 0.126439 -0.124046 -0.198565 -0.029687 -0.151562 0.010118 -0.036713 -0.038634 0.082902 0.068642 -0.021172 -0.072149 0.051969 -0.032362 0.001238 0.037326 -0.003134 0.092300 0.072334 -0.008553 -0.134809 -0.002945 0.077848 -0.119448 -0.009764 0.165756 0.015447 -0.052819 -0.109712 -0.068895 -0.119440 -0.177311 -0.133191 -0.022436 -0.072837 0.031581 -0.020693 -0.004195 0.117442 -0.015539 0.122493 -0.098983 -0.071156 0.006402 0.064748 0.108272 -0.053732 -0.056721 -0.073508 -0.000388 -0.005279 -0.061098 -0.098442 0.001737 0.030478 -0.012665 0.115691 -0.010620 -0.024435 0.162102 -0.148210 0.005777 0.000353 -0.110118 -0.024890 0.132050 0.041781 0.012408 -0.034443 0.014875 0.036791 0.105152 -0.188597 -0.021754 -0.187232 -0.002656 0.123768 0.050500 -0.019651 -0.019160 0.080484 0.024844 -0.038739 0.028399 -0.063016 -0.040275 0.064036 -0.165591 0.046524 -0.079473 -0.013774 0.005379 0.045024 -0.090895 0.085546 0.002498 -0.084219 0.031645
GLA -0.064716 0.018049 -0.046396 0.071436 0.030237 0.176688 0.137507 0.053310 -0.082054 -0.144159 -0.207267 -0.028350 0.076772 0.092348 -0.003216 -0.000459 0.158958 -0.082057 -0.040999 0.204331 0.180984 -0.106634 0.057708 0.158628 0.111431 -0.126982 -0.033658 -0.041266 -0.210035 -0.069896 -0.007093 -0.059399 0.045301 -0.049185 -0.057049 -0.187110 -0.045210 -0.075132 0.075038 0.150746 -0.071186 0.010087 0.110055 0.048936 -0.022604 -0.067783 -0.099034 -0.209263 0.049685 -0.078214 -0.056231 -0.111253 0.030371 0.032970 0.119965 0.020695 0.092297 -0.202255 0.145251 -0.010402 0.051713 0.091576 0.056516 0.044387 -0.064892 0.049934 -0.058377 -0.065222 0.086110 -0.054538 -0.008321 -0.085944 -0.143681 0.058668 0.038993 0.244543 -0.005259 0.014873 -0.108821 -0.141494 0.080539 0.138720 0.135486 0.119931 -0.124960 -0.063798 0.047041 0.069074 -0.144285 0.011582 -0.157742 -0.034477 0.128370 0.114541 -0.074757 0.115164 -0.059657 0.001040 0.022978 0.137483 0.262236 0.075004 -0.027071 -0.202062 -0.129462 0.032682 -0.160803 0.107912 0.116364 -0.055824 0.074769 -0.077000 -0.037408 -0.039414 -0.007716 -0.057197 0.017697 -0.086020 0.002472 0.032968 0.131530 0.272127 -0.121327 -0.042341 0.035315 -0.157352 -0.028241 0.124577 -0.021652 -0.031808 -0.106384 -0.019803 -0.024897 -0.071375 0.017983 0.024477 0.050072 0.075001 -0.100120 -0.006997 -0.019726 -0.030241 0.109575 -0.122932 -0.062779 -0.030692 0.106782 0.085649 -0.174785 0.034075 -0.127489 -0.094824 0.048912 -0.152198 -0.116687 -0.000257 -0.108813 -0.104345 0.046729 0.005030 -0.069520 0.080810 -0.137248 -0.028220 -0.086937 -0.066746 -0.065989 0.141507 -0.140451 0.003030 -0.184182 0.024290 -0.073886 -0.130514 -0.051775 -0.043146 0.005001 -0.088915 0.265349 0.123413 0.085533 0.034474 0.233513 -0.130651 -0.108605 0.031273 -0.158062 0.085172 0.032077 -0.076223 0.047690 -0.159823 0.067508 0.089051 -0.005180 -0.023019 -0.001140 0.045912 0.030330 -0.161792
AAR 0.058918 0.039372 0.087375 0.034177 -0.025948 0.211458 0.018035 -0.033676 -0.107877 0.138919 -0.140843 -0.024025 -0.004780 -0.188491 0.078874 -0.140090 0.041662 0.010578 -0.001521 0.166291 0.210361 -0.039246 0.055771 -0.087883 0.082300 0.165105 -0.071307 0.019349 -0.112142 0.097449 -0.034220 0.050131 -0.077930 -0.208739 0.085084 0.085690 0.139291 0.162745 -0.123492 0.038410 0.007495 0.100396 0.269513 -0.134634 -0.045155 -0.074093 0.149799 0.102951 0.237913 -0.131627 -0.108652 -0.028172 0.202037 0.009131 0.036150 0.043127 -0.152942 0.077553 0.130203 0.078627 -0.040214 -0.151640 0.158592 -0.051641 0.064280 0.035232 -0.197114 -0.076629 0.126524 -0.234891 -0.166290 -0.061735 0.064000 0.149918 0.114515 0.177779 -0.169246 -0.163565 -0.172218 -0.002307 -0.057780 0.099235 0.025266 -0.025334 -0.184501 0.010286 0.043116 -0.165468 0.006745 0.024857 -0.013253 0.048932 -0.018019 0.032780 0.278185 0.010000 -0.008247 0.073023 0.151949 0.241055 0.111747 -0.099507 0.044766 0.111710 -0.188969 0.059546 -0.111293 0.108901 0.010464 -0.159598 -0.048266 -0.001216 0.128427 -0.006256 -0.000061 0.013212 -0.102712 0.088620 0.069291 -0.001571 -0.026721 -0.030604 -0.121913 0.109600 -0.056414 -0.149560 -0.067129 0.054981 -0.017634 0.041516 -0.115820 -0.073121 -0.077534 -0.036176 0.053687 0.181240 -0.028102 0.024992 0.018815 0.040569 0.022250 -0.053173 0.117640 0.012024 -0.067886 0.056793 -0.019361 0.032338 -0.014899 -0.146494 -0.167317 0.061267 -0.073744 -0.039999 0.053945 -0.042361 0.211529 0.012890 -0.106051 0.129349 -0.150671 -0.036023 -0.141053 0.032815 -0.145546 -0.129159 -0.195389 0.127776 -0.081021 -0.158088 -0.017385 0.009875 -0.082305 0.003886 -0.167606 -0.117845 -0.110813 0.131069 0.157999 -0.036979 0.129206 0.051361 -0.076512 0.075208 0.168142 0.070273 -0.117968 0.200221 -0.007415 -0.087909 0.174974 -0.096112 0.023444 -0.028964 0.072025 0.001508 0.246376 0.067120 -0.157730 -0.139871
GAA -0.077411 -0.022933 -0.104851 0.142832 0.004011 0.184862 0.043036 -0.112845 -0.039345 -0.118094 -0.145379 0.145996 0.083205 -0.039856 0.097135 -0.179452 0.118509 -0.162240 0.073887 0.251807 0.149479 -0.083144 -0.043361 -0.066291 0.254897 -0.098282 -0.190386 -0.010465 -0.079846 0.087358 0.035170 -0.057930 0.046182 0.122585 -0.129182 -0.149967 -0.124524 0.102861 0.126733 0.081016 -0.229313 0.042238 0.137778 0.105815 0.109560 -0.089009 0.097013 -0.146972 -0.061745 -0.061936 -0.046433 -0.149148 0.077780 -0.123728 0.062293 0.127508 -0.077756 -0.198502 0.105367 0.034371 0.062776 -0.025158 -0.202657 0.032380 -0.020507 -0.059260 -0.007590 -0.112841 0.091434 0.061649 -0.119006 -0.062491 0.030434 0.000916 0.229253 0.141459 -0.093012 -0.021519 -0.081300 -0.054314 0.159507 0.092554 0.076615 0.027012 -0.209045 -0.070174 0.135640 0.012289 0.046113 -0.053334 -0.071582 0.030379 -0.021817 0.017544 0.065057 0.143294 -0.006495 -0.008507 0.120773 0.218437 -0.048462 -0.010924 0.220314 -0.050269 0.042740 -0.092265 -0.309984 0.071927 0.044537 0.046095 0.135161 -0.117978 0.118480 -0.023927 -0.029669 0.093986 -0.011532 -0.043469 0.016914 0.094717 0.119718 0.081544 -0.038040 -0.001339 0.006786 -0.154415 0.048571 0.111020 0.096436 -0.058888 -0.113571 0.094999 -0.024541 -0.034825 -0.054924 0.028843 -0.085992 -0.021837 -0.128020 -0.030725 -0.092020 -0.009123 -0.019548 -0.029441 -0.176397 -0.092791 0.052760 -0.024997 -0.072036 0.028369 -0.195064 -0.005941 0.024834 -0.030249 -0.041568 -0.209763 -0.019520 -0.108557 0.057233 0.002472 0.130025 -0.078451 -0.204432 0.029811 -0.216957 -0.159675 0.076290 0.031097 -0.181802 0.024548 0.060357 -0.136244 0.049924 0.091473 -0.201194 -0.193346 -0.098179 -0.071205 0.185185 -0.018512 0.195958 -0.115331 0.113734 0.037410 0.000007 -0.140407 -0.141876 0.221617 0.083906 -0.068499 0.081642 -0.168919 0.069803 -0.148297 -0.028759 0.018432 0.071598 0.044034 0.028370 -0.048668
ALV -0.174263 0.031246 -0.025586 0.066000 0.104319 -0.023617 0.044920 -0.001430 0.021827 -0.213845 -0.115233 0.059944 0.101526 0.014624 0.130089 -0.216889 0.151532 -0.066539 -0.265804 0.016015 0.308049 0.126847 -0.068492 0.150491 0.062691 -0.147191 0.037591 -0.103933 -0.004558 0.016052 -0.056201 0.010597 0.020995 -0.141961 0.026134 0.006489 -0.075164 -0.082011 -0.101779 -0.028041 -0.040432 0.073468 0.028019 0.120729 0.034068 -0.049313 -0.075473 0.124191 0.047353 -0.194334 -0.138601 -0.089363 0.078909 -0.019618 0.058481 -0.046454 0.104340 -0.131614 0.052680 0.079970 0.118349 -0.039971 0.177901 0.011242 -0.078596 0.089616 0.009034 -0.106503 -0.042019 -0.067134 -0.033982 -0.103407 0.017638 -0.002812 0.026838 0.305890 -0.097045 0.100960 -0.084988 -0.118727 0.135657 -0.116530 0.026260 0.067954 -0.061043 -0.126515 0.056701 -0.132935 -0.021949 -0.143498 0.016810 0.044638 0.018806 0.029663 0.063493 -0.092631 0.047430 -0.288237 -0.112577 0.282573 0.044508 -0.214879 0.086386 -0.034998 -0.261643 -0.046870 -0.049592 0.135819 0.147794 0.136673 0.087594 0.005818 0.002434 0.044130 0.008416 -0.103148 -0.020699 -0.107020 -0.061411 0.046392 0.111760 0.165609 -0.175403 -0.104234 0.024300 0.002389 0.071178 0.089423 0.068934 0.012265 -0.038460 -0.153521 -0.118726 -0.168250 -0.079160 -0.053351 -0.015702 -0.135969 -0.112604 0.034245 0.087562 -0.035554 0.163507 -0.042665 -0.263274 0.113588 -0.064806 -0.030098 -0.002750 -0.064286 -0.246203 -0.057787 -0.024921 0.117698 -0.141093 -0.129202 0.190641 -0.003368 0.118579 0.112904 0.017950 0.028050 -0.168820 -0.311934 -0.010693 -0.126019 -0.026273 0.047896 0.035868 0.034053 -0.045480 0.087302 0.082324 0.155752 -0.414456 -0.015674 -0.033676 -0.069097 0.078182 0.130714 -0.003445 0.101544 0.131284 -0.009367 0.041683 0.048511 -0.221583 -0.035117 0.098980 -0.189964 0.165780 -0.171230 0.114182 -0.037901 -0.080744 0.024405 0.105968 0.060235 0.026387 -0.102969
LAE 0.022552 -0.097286 -0.119683 -0.076235 0.030221 0.016102 0.012882 0.006897 0.116573 0.060757 -0.104071 0.112999 -0.117703 -0.007900 0.049574 -0.009459 0.100897 -0.047541 -0.084582 0.017558 0.144639 -0.006138 0.031969 0.059264 0.109446 0.208997 0.026846 -0.030496 0.028581 0.099793 -0.032584 0.076892 0.080227 -0.120213 0.003033 -0.003803 0.135177 0.062732 0.033899 0.168879 0.108557 0.113016 0.123052 -0.092965 -0.089931 -0.059595 0.240248 0.069294 0.018305 -0.223702 0.123487 0.022656 0.030330 -0.152464 0.065699 -0.007437 -0.147962 -0.094637 0.105877 0.122490 -0.009319 0.017052 0.056499 -0.147337 -0.056846 0.016456 0.083847 -0.040485 0.133030 -0.073482 0.146556 -0.034321 -0.079565 -0.050448 0.052053 0.105917 -0.094971 -0.200307 0.013331 -0.086972 -0.035628 0.101744 0.085099 -0.004128 -0.126006 -0.049262 -0.064276 -0.002728 -0.014804 0.053867 0.022811 0.013605 0.121056 0.028221 0.144488 -0.061782 0.035875 -0.123523 0.069711 0.026118 0.114887 -0.192323 -0.090443 -0.105927 -0.138617 0.029566 -0.174991 0.064843 -0.063653 0.061028 0.009921 -0.044609 -0.219496 -0.188846 -0.110389 0.085736 -0.196705 0.109794 0.007805 0.139115 0.043010 0.018223 -0.047041 0.136313 -0.012794 -0.052700 0.021995 0.197191 -0.042163 0.024922 -0.037767 0.070880 0.021551 -0.035287 0.127192 0.110449 0.175892 -0.054336 -0.163197 -0.122744 0.058312 -0.072804 -0.041078 -0.042730 0.018046 -0.040828 -0.009141 -0.137201 -0.052520 -0.117379 -0.086549 0.094288 0.054632 -0.029211 -0.054561 0.047265 0.122985 0.053685 0.064444 -0.046678 0.069301 0.087114 -0.169433 -0.048554 -0.017851 -0.081285 -0.017850 0.004401 0.003545 -0.023675 -0.030955 0.000245 -0.152298 0.016113 -0.163933 -0.030251 0.053583 -0.090289 0.067919 -0.005096 0.088225 0.065579 0.068281 0.075355 0.095448 0.032403 -0.106209 0.026312 0.090918 -0.081395 0.159988 0.041692 0.011474 0.017190 0.084122 0.109792 0.196694 0.088630 -0.049802 -0.175007
LVA 0.039701 0.063229 -0.082061 0.022903 0.000696 -0.017920 -0.014114 -0.032972 -0.024002 -0.021490 -0.212194 0.000495 0.056510 0.056112 0.015272 -0.039964 -0.005639 -0.117625 -0.139428 0.063327 0.210893 0.111009 0.053061 0.195889 0.061481 -0.236974 0.031466 -0.036923 -0.132813 0.077267 -0.053162 0.014925 0.027318 0.066965 -0.058742 -0.132647 0.021321 -0.009402 -0.048462 0.101324 -0.068483 -0.121115 0.178125 0.053639 0.016660 0.025141 0.144796 -0.102947 0.060447 -0.030519 -0.021379 -0.126869 -0.002121 -0.114445 -0.099926 0.060653 0.045494 -0.285547 0.201250 0.136931 0.065431 -0.083276 0.101414 0.006480 -0.058697 -0.048941 0.056635 -0.020247 0.002122 -0.124146 0.005233 -0.048360 -0.169233 -0.071407 0.090049 0.078845 -0.052434 0.001942 -0.089716 -0.056646 0.097839 -0.102403 0.208036 0.068033 -0.048464 -0.141678 0.028558 0.008365 0.085108 -0.011127 -0.135518 0.142348 -0.077227 0.032150 0.183800 -0.031117 0.123809 -0.045734 -0.064480 0.194284 -0.005066 -0.169050 0.153398 0.036208 -0.178370 -0.151899 -0.145589 0.096137 -0.024497 -0.024087 0.011372 -0.127655 -0.008475 -0.043732 0.062922 0.034652 0.030317 -0.125882 0.113041 0.223856 0.151198 0.098508 -0.015484 -0.109543 -0.068048 -0.041899 0.038421 0.231382 -0.039804 -0.119312 -0.199323 0.035874 0.010694 -0.127790 0.001629 0.136644 0.042363 0.097565 -0.005225 -0.056038 -0.024780 -0.060329 0.066809 -0.067507 -0.047270 0.174526 0.025685 0.023694 0.020637 -0.210873 -0.011365 -0.145308 0.053189 -0.049935 0.017211 0.051788 0.036177 0.087783 0.240129 0.127732 -0.076959 0.046512 -0.045195 0.070233 0.071467 -0.112769 0.029146 -0.022835 0.030376 0.000648 0.049675 0.028313 -0.115063 -0.135117 -0.323865 -0.096320 -0.037304 -0.038693 0.103357 -0.029444 0.018512 -0.122136 -0.073446 -0.081928 -0.048269 -0.137955 -0.105080 -0.048509 0.195938 -0.146774 -0.036059 -0.105938 -0.161509 0.086522 0.135079 -0.063146 0.064018 0.100300 -0.043482 0.085505
GLL -0.214116 -0.108415 -0.107287 -0.001948 -0.055144 -0.049825 -0.007960 0.011275 -0.070384 -0.075734 -0.181799 0.071757 0.137155 -0.019362 -0.038413 -0.117243 -0.016783 -0.031901 -0.099864 0.198015 0.191785 -0.018643 0.194810 0.205156 0.092690 -0.151819 -0.172352 0.178555 -0.028377 0.167176 -0.133791 0.114515 -0.018401 -0.123397 -0.110791 -0.129784 -0.105921 -0.063459 0.053218 0.061383 -0.237971 0.048007 0.199535 0.101700 0.083616 -0.115345 0.134429 -0.192375 0.067560 -0.042185 0.018078 -0.146570 -0.032858 -0.097075 -0.055799 -0.117425 -0.086345 -0.085709 0.145097 0.008553 0.074407 0.054126 0.175178 -0.007252 -0.122624 0.092320 0.036041 -0.005447 -0.159980 -0.128538 0.057899 -0.132278 0.011810 0.030269 0.024854 0.170571 -0.018293 -0.015067 -0.118055 -0.022101 0.066870 0.031982 0.062152 0.071946 -0.129022 -0.013043 -0.038012 0.181637 0.028914 -0.062868 -0.048584 0.051749 -0.069710 0.134162 -0.029741 -0.091016 0.039545 0.085457 -0.018380 0.186519 0.035135 -0.154977 0.064295 -0.053825 -0.168737 -0.077483 -0.255602 0.028258 -0.033382 0.005341 0.050605 -0.004818 -0.081065 -0.085131 0.078916 -0.062570 0.021329 -0.106022 0.123733 0.072931 0.150345 0.079441 -0.211469 -0.047783 0.039423 -0.159611 0.128765 0.100471 -0.036794 0.019587 -0.233172 -0.121279 -0.014022 -0.072263 -0.011014 -0.086787 -0.125621 0.016387 -0.106697 -0.043511 -0.030142 -0.019289 0.044301 -0.156802 -0.009440 -0.144708 0.074623 0.247477 -0.163865 -0.009248 -0.087579 -0.017044 0.031797 -0.120233 -0.047859 -0.015400 0.010900 0.047352 0.165029 0.060976 0.183774 0.110909 -0.136597 -0.104776 0.048797 -0.226977 -0.006299 0.073402 -0.030051 -0.070761 0.035490 0.071843 -0.136926 0.066741 -0.095841 -0.116717 -0.021020 -0.107305 0.163052 -0.011494 0.045157 -0.088389 0.231890 -0.091163 -0.053161 0.064023 -0.033409 0.016644 -0.063793 -0.248238 0.045514 -0.149394 0.010243 0.186214 -0.135744 -0.025294 -0.063323 -0.162902 -0.036220 0.047512
LGA -0.100809 -0.080636 -0.179460 -0.040978 0.059774 0.001550 0.105105 -0.061237 0.015750 -0.071202 -0.231731 0.190960 -0.019071 0.030536 0.002250 -0.076061 -0.006945 -0.165888 0.072484 0.202569 0.276319 0.112633 0.000202 0.052885 0.170448 -0.324980 -0.096213 -0.103773 -0.126424 0.159596 0.029849 0.019190 0.007537 -0.130851 0.031638 -0.100869 -0.047130 0.020638 -0.006302 -0.134797 -0.024906 -0.116869 0.126952 0.048808 0.050270 0.039281 0.122586 0.165289 0.064847 0.029378 0.074699 -0.029729 -0.058532 -0.116297 0.082274 0.049390 -0.092586 -0.207818 0.178078 -0.070642 -0.066881 0.124210 -0.098345 0.062649 0.112847 -0.118037 0.028795 -0.095916 0.132808 -0.003806 -0.149322 -0.035700 0.033924 0.030338 0.009220 0.121280 0.043572 -0.092684 -0.046697 -0.054591 0.171657 0.055656 0.070984 -0.018989 -0.193458 0.018219 -0.033654 0.008712 -0.055852 0.034436 -0.016431 0.116592 0.226480 -0.007895 -0.038038 -0.030255 0.100170 0.193644 0.123840 0.049364 -0.005950 -0.110019 0.209687 0.024787 -0.175557 -0.239433 -0.077791 -0.011291 0.118195 -0.063101 -0.117191 -0.081939 0.175406 -0.070333 -0.024108 -0.059202 0.084373 -0.086157 0.128562 0.028670 -0.033599 0.095387 -0.195420 0.032104 0.043839 0.035576 0.077362 0.055019 0.055845 -0.087444 -0.110064 0.031103 -0.061879 -0.234429 0.178722 -0.061487 -0.092768 0.072944 -0.187103 -0.091550 0.100781 -0.027737 -0.022729 0.096310 0.029922 0.055223 0.178741 -0.005283 -0.108992 -0.243418 -0.147044 -0.053483 -0.028727 -0.125750 -0.088234 -0.168299 -0.092194 -0.167755 0.078306 0.144856 0.090355 0.159424 -0.165192 0.117889 -0.003469 -0.159059 -0.077038 0.122525 -0.198319 -0.052421 -0.100462 0.089831 -0.076796 -0.102257 -0.249733 0.112040 0.058820 0.006898 0.051069 0.015398 -0.026838 -0.074278 0.275458 0.083207 0.072323 0.003980 -0.092386 -0.028239 0.182348 0.082754 0.054761 0.040436 -0.163976 0.167550 0.120439 0.047809 0.031470 0.044915 -0.095722 0.065900
EAL -0.000344 -0.095427 0.136625 0.025606 -0.009046 0.048603 0.001686 -0.022284 0.102726 0.099671 -0.012002 -0.008404 0.077373 -0.076512 -0.013033 -0.056054 -0.138987 0.074584 -0.031794 0.239145 -0.094442 0.029964 0.052528 0.061001 -0.034192 0.153402 0.072861 -0.032370 -0.126477 0.161122 -0.111021 0.086346 -0.067424 0.039876 0.147047 -0.152295 0.064802 0.198257 -0.033725 -0.045457 0.000061 -0.002932 0.126182 -0.158520 -0.074463 -0.026582 0.237784 -0.028989 0.091742 -0.154946 0.183545 0.004101 -0.033190 -0.012529 0.225248 0.031312 -0.065097 -0.094097 0.125903 0.174885 -0.088215 0.036259 0.024261 0.004138 0.027086 0.045887 -0.089639 -0.069409 0.104472 -0.250110 0.060327 -0.183107 -0.058685 -0.097680 -0.034020 0.003080 -0.190138 -0.033276 -0.016788 -0.184775 -0.061913 0.070608 -0.000985 0.000448 -0.076851 -0.037546 -0.054052 0.020012 -0.043837 -0.094754 0.009395 0.041857 0.082231 -0.018047 0.013746 0.109675 -0.004123 -0.016488 0.089366 0.167889 0.118359 -0.242165 0.023702 -0.134584 -0.018644 -0.100863 0.054295 0.016299 -0.129944 -0.026613 -0.029828 -0.049846 -0.225902 -0.162858 0.049154 0.104977 -0.181143 0.013758 -0.184245 0.114686 -0.110618 0.098254 -0.134181 0.082731 -0.026545 -0.139779 0.018649 0.215161 0.131479 0.019630 0.014190 0.007398 0.050684 0.055523 0.103111 0.084507 0.219755 -0.050518 0.030125 0.082712 0.205772 0.054441 -0.202951 -0.058890 0.034646 0.042924 0.029883 0.014820 -0.034247 -0.287356 -0.049868 0.146108 0.027166 -0.132973 -0.073353 0.000985 -0.085323 0.043589 -0.040951 0.087901 -0.204414 -0.066286 -0.202694 -0.114482 0.057380 0.001614 -0.130187 0.129892 -0.120461 0.041909 -0.189721 0.146054 -0.050579 0.162758 -0.147513 0.010365 -0.032212 -0.001922 0.108001 -0.016090 0.138037 0.101506 0.119961 -0.123212 0.149222 0.061732 -0.294160 -0.096579 0.083125 -0.152959 -0.006767 -0.061025 0.052723 -0.217285 -0.018331 -0.216136 0.195364 0.012001 -0.025584 -0.036971
LAR -0.004452 0.002734 0.012103 -0.094158 0.199351 0.034760 -0.033447 0.032728 0.059282 0.125019 -0.066270 -0.056205 -0.052628 -0.085812 0.075670 -0.088751 0.060673 0.040791 -0.020009 0.126743 0.148495 -0.044170 0.022331 -0.026780 0.151777 0.116589 -0.050120 -0.109565 -0.081467 -0.038354 -0.009520 0.050027 0.075413 -0.083375 -0.001948 -0.035449 0.087290 0.095538 -0.000416 0.187200 0.148827 0.040576 0.146495 0.004641 -0.076527 0.010836 0.122908 0.096475 0.104033 -0.062964 -0.108807 -0.060769 0.008145 -0.099996 0.077186 -0.049999 0.048464 -0.065402 0.138861 -0.048102 -0.090272 -0.020073 0.097715 -0.141981 -0.045597 0.018817 -0.060119 -0.136586 0.123899 -0.160658 -0.006458 -0.160031 0.046778 -0.073528 0.029208 0.122858 -0.073753 -0.159845 -0.049723 -0.183887 -0.143254 0.079848 0.102411 -0.056611 -0.147018 0.050163 -0.129817 -0.145943 0.047011 0.091859 -0.005443 0.040577 0.086741 -0.037359 0.197338 -0.014341 0.000071 -0.060941 0.046541 0.063791 0.179076 -0.153479 -0.021685 0.008840 -0.173619 -0.031052 -0.086827 0.123362 0.111044 -0.070702 -0.154317 -0.020242 -0.143534 -0.072452 -0.128571 -0.062704 -0.170851 0.167872 -0.037855 0.135622 0.102658 -0.023654 -0.139859 0.052791 -0.053218 -0.103288 -0.031479 0.162541 0.033765 0.166917 -0.053366 0.072973 0.117354 -0.098564 0.079602 0.187070 0.120162 0.058954 0.008288 0.033140 -0.038406 -0.118845 0.038597 -0.182302 -0.051145 -0.080412 0.034216 -0.057697 0.008241 -0.218103 -0.164423 0.008717 -0.028717 -0.145448 -0.007970 0.039955 0.117918 0.023630 -0.053439 0.011334 0.125027 0.034082 -0.010927 0.023818 -0.037156 -0.076722 -0.092588 -0.070919 -0.076501 -0.002651 0.012477 0.115372 -0.030550 -0.007158 -0.251764 0.016313 0.058956 0.028977 0.117690 -0.063560 0.004770 0.105365 0.000308 0.094292 0.064783 0.078313 -0.009684 -0.048212 -0.037549 -0.065068 0.109661 -0.034335 0.136917 0.053311 0.062805 -0.056452 0.119605 0.110366 -0.043254 -0.102332
VLL 0.107451 0.027330 -0.123429 0.010140 -0.106270 0.022196 0.093609 -0.007206 0.028783 -0.137249 0.020507 0.100360 0.080767 -0.048663 -0.093804 0.032151 0.097788 -0.084700 -0.106540 0.250197 0.171780 -0.020752 -0.000421 0.177989 0.038005 -0.127193 -0.030625 0.043118 -0.143187 0.064547 -0.106636 -0.175658 0.132120 -0.116315 -0.153581 -0.142231 -0.151789 -0.064118 0.069624 -0.163434 0.044786 0.101054 -0.005493 0.060646 0.141650 -0.090612 -0.070511 -0.013040 0.065735 0.165805 0.059111 -0.064801 -0.090730 -0.248368 0.040530 -0.135510 0.009598 -0.205499 0.115866 0.009547 0.194943 -0.144274 0.264313 -0.173406 -0.166351 0.032357 0.027696 -0.202202 -0.079713 -0.084081 0.119081 -0.178270 0.015489 -0.021735 0.066600 0.208634 0.064682 0.025978 -0.192564 -0.125915 0.223595 0.003991 0.003092 0.188241 0.011573 -0.138991 0.013330 0.174541 0.012400 -0.023283 0.030349 0.004260 0.074103 0.069902 0.098169 -0.001322 0.109522 -0.074387 -0.104971 0.229811 0.080840 -0.254012 0.149588 0.104402 -0.220427 -0.140401 -0.249715 -0.185629 0.142906 -0.091063 0.160952 0.102511 0.097771 0.049261 -0.147235 -0.103484 0.027321 -0.023499 -0.068555 0.138672 0.029204 0.214199 -0.186475 -0.120191 -0.148538 -0.125155 -0.015893 0.060995 0.108153 0.074670 0.004897 0.048176 0.010816 -0.154119 0.099323 -0.006599 -0.165969 0.047572 -0.032867 0.029886 0.161310 -0.079197 -0.027677 -0.043194 -0.068611 0.016288 -0.095694 -0.056443 0.054921 -0.120103 -0.066696 -0.048415 -0.054711 0.008623 -0.015855 0.023655 0.096635 0.062507 0.216625 0.127563 0.042172 0.091082 -0.038608 -0.059810 -0.024829 -0.195835 -0.091589 0.076869 -0.116777 -0.085375 -0.110393 0.046022 0.110868 0.123919 -0.284263 -0.070379 -0.049058 0.062416 0.094986 -0.037911 -0.014326 -0.023071 0.248344 -0.094911 -0.000236 0.060114 -0.230400 -0.120608 0.069006 -0.037717 0.073616 -0.186937 -0.099025 0.058147 -0.090253 -0.111912 0.061376 0.073262 0.050572 0.098350
LAV -0.004889 0.095134 -0.120574 -0.050409 -0.003361 0.041301 0.127799 0.001060 -0.035366 -0.008557 -0.136191 0.014270 -0.029273 -0.073885 -0.042198 -0.033186 0.057928 -0.020530 -0.087715 0.139515 0.149989 0.089552 0.072109 0.075703 0.063448 -0.160759 -0.050478 -0.026715 -0.064187 0.116207 -0.006065 -0.017273 -0.051367 -0.148664 -0.094162 -0.152052 0.016646 0.029555 0.077185 0.004217 -0.154530 0.030409 0.076840 0.001726 0.090167 -0.017568 0.016541 -0.038295 -0.065156 -0.103400 -0.029681 -0.139098 -0.050872 -0.009294 0.055716 0.091933 -0.095203 -0.273660 0.206489 -0.009723 0.100385 -0.008696 -0.021081 0.101514 -0.196508 -0.063611 -0.061186 -0.085224 -0.026161 -0.068924 -0.046785 -0.103592 -0.029634 -0.038868 0.047638 0.015328 0.002103 -0.043026 -0.078852 -0.137011 0.097301 0.043171 0.111914 0.067138 -0.062025 -0.069077 0.006322 0.037304 -0.049616 0.049754 0.089677 0.002801 -0.022239 0.037571 -0.042276 0.002804 0.018269 -0.039680 -0.051250 0.246838 0.111935 -0.175335 0.166810 -0.012397 -0.103085 -0.060652 -0.194443 -0.046895 0.031860 0.010722 0.023856 -0.071860 0.023054 -0.059555 -0.060978 0.014623 -0.019268 0.040329 0.088566 -0.009374 0.177166 0.118184 -0.155664 -0.090666 0.019459 -0.058517 0.015626 0.129087 0.050021 -0.055055 -0.013809 0.042203 0.027467 -0.158796 0.135608 0.077007 -0.011940 0.005126 -0.088621 -0.141602 0.065741 -0.036951 0.100908 -0.043920 -0.089616 -0.042910 0.088556 -0.026054 -0.064052 -0.083244 -0.158764 -0.031901 0.026204 -0.158105 -0.055440 -0.076268 -0.021110 0.015430 0.177066 0.123896 0.022680 0.139389 -0.145393 0.013878 -0.039845 -0.205980 0.056888 0.080885 -0.105344 0.034814 -0.035807 -0.023158 -0.022608 0.074673 -0.281933 0.045481 -0.009716 -0.034006 0.099915 0.096042 0.038239 -0.069301 0.010783 -0.053083 -0.054190 0.093858 -0.118907 0.031421 0.073483 -0.009011 -0.002914 -0.075624 -0.028916 -0.061203 0.053927 -0.121723 0.006706 0.079782 0.053474 -0.055450
VAL -0.061083 0.111733 -0.084366 0.046040 0.046924 0.106226 0.140008 0.034093 -0.063369 -0.049937 -0.152926 0.081806 -0.046730 0.007793 0.032508 0.028085 0.039242 0.117918 -0.010182 0.197392 0.040822 0.038963 0.079084 0.061224 0.089163 -0.138210 -0.075634 -0.037379 -0.120379 0.030523 -0.047779 0.015096 -0.033888 -0.109581 -0.049365 -0.131163 -0.155455 -0.079716 0.080417 -0.009081 -0.110888 0.056663 0.220208 -0.064520 0.061172 -0.067178 0.023616 -0.010289 0.078811 0.033319 0.048225 -0.090368 0.016360 -0.044284 0.037886 -0.117424 -0.100152 -0.147089 0.066110 -0.010147 0.125822 0.008673 0.160325 -0.041836 -0.112612 -0.033730 -0.050083 -0.065655 -0.044919 -0.087583 0.062236 -0.184740 -0.103486 -0.010838 0.094712 0.198034 -0.016335 0.069624 -0.080085 -0.191188 0.143708 -0.017253 0.126098 -0.003610 -0.109934 -0.054464 -0.113724 -0.054183 0.068840 0.130096 -0.052350 -0.055540 -0.120614 0.054738 0.038854 0.086893 0.012239 -0.145218 0.092891 0.165516 0.180538 -0.139522 0.122686 -0.169723 -0.139487 -0.016887 -0.100513 -0.065223 0.163311 0.038122 -0.035369 -0.112327 -0.051029 -0.020030 -0.027896 -0.099992 0.003551 0.042627 -0.092142 0.002871 0.226665 0.079246 -0.196235 -0.055403 0.004048 -0.058176 0.086477 0.232417 0.060947 -0.073449 -0.038428 0.069081 0.031120 -0.134120 0.056649 0.123693 -0.031037 0.046226 -0.047714 -0.140993 0.160294 -0.013005 0.076744 0.026007 -0.054838 -0.049668 0.061443 0.030676 -0.030321 -0.168941 -0.173391 0.047631 0.043422 -0.109630 -0.067676 -0.054500 0.037592 -0.036576 0.117681 0.024442 -0.078158 0.084191 -0.195850 -0.041883 0.002227 -0.175540 -0.024368 0.033928 -0.099057 -0.002971 -0.056508 0.055136 0.188386 -0.052906 -0.319480 -0.036940 -0.070833 -0.103245 -0.051494 -0.033694 0.061091 -0.089075 0.090869 0.000536 -0.092525 0.107079 -0.025786 0.005823 0.097736 0.072510 -0.165109 -0.055649 -0.093185 -0.005898 0.017928 -0.076002 -0.088550 0.129210 -0.099266 -0.063459
GAL -0.237495 0.066124 0.056009 0.082358 0.197347 0.100662 -0.003050 0.006950 -0.001505 0.134312 -0.124479 0.025094 0.065927 0.041895 -0.041189 -0.077467 0.144662 0.064378 0.037567 0.241639 0.101283 0.012423 0.041512 0.048353 0.059413 -0.032755 -0.115167 -0.155534 0.028811 0.083301 -0.013133 -0.015471 -0.108453 -0.120294 0.006875 -0.027627 0.019208 0.019614 -0.092443 0.053700 -0.129771 0.197598 -0.049839 0.192392 0.134030 -0.052186 0.053915 -0.211630 0.039459 -0.205851 -0.051340 -0.155643 0.028724 0.147048 -0.056508 0.027345 -0.059099 -0.132065 0.119495 -0.091197 0.008900 -0.050675 0.005518 0.082970 0.015042 -0.069486 -0.046012 -0.032287 -0.013923 -0.134070 -0.129912 -0.215061 0.041187 0.053729 0.106771 0.267057 -0.012691 -0.015536 -0.117353 0.044259 0.235932 0.031037 0.147063 0.094363 -0.081700 -0.130208 -0.115466 -0.048882 0.038497 -0.059149 0.134651 -0.144684 0.000270 0.001000 0.207777 0.155707 -0.048899 0.038094 0.099281 0.283564 0.202199 -0.115217 0.124200 0.044305 -0.063006 -0.026637 -0.123439 -0.105289 0.069986 0.049781 0.050327 0.025834 -0.021078 0.026959 -0.104103 0.091106 -0.026499 -0.077684 0.021846 0.130665 0.114427 0.199679 -0.038682 -0.047158 0.117539 -0.075868 0.038609 0.030666 0.126321 0.045709 -0.269663 -0.009950 0.059559 -0.031963 0.017250 -0.046605 -0.086824 0.140427 0.034164 0.131697 -0.074553 -0.054306 0.115335 -0.068653 -0.196329 -0.006024 0.207631 0.122443 -0.086235 -0.104598 -0.208983 0.010331 -0.116249 -0.216329 0.014440 -0.185544 -0.098980 0.094050 0.189973 0.081980 0.125534 0.134638 -0.113332 -0.057699 0.112952 -0.092646 -0.002430 0.054774 -0.108279 -0.059537 -0.021590 -0.013411 0.157051 0.103272 -0.345093 -0.105763 -0.177138 -0.086074 0.291092 -0.052014 0.022096 -0.048365 0.345963 -0.006590 -0.003293 0.008736 0.123548 -0.053024 -0.002361 -0.033933 0.039610 -0.039633 0.071360 0.147150 -0.135437 -0.036276 -0.018636 -0.076573 -0.121523 -0.099203
EAA -0.022889 -0.117625 0.036683 0.036490 -0.012928 0.042296 -0.094179 -0.055414 0.041889 -0.090929 0.005740 -0.000946 -0.025433 0.067705 -0.121873 -0.084637 0.014895 -0.032470 0.037820 0.277533 0.230987 -0.049197 -0.031367 -0.017135 0.083040 0.098675 -0.013638 0.026321 -0.124521 0.212371 -0.018483 0.315241 0.006865 -0.234196 0.113661 0.105872 0.100549 0.332147 -0.005102 0.296649 -0.175466 0.080562 0.021316 -0.173640 0.018937 -0.092960 0.255517 0.064221 0.071503 -0.169650 0.043825 0.042545 0.035101 -0.083491 0.097742 -0.017316 -0.065774 -0.038173 0.048826 0.155424 -0.032625 0.038400 -0.082204 -0.036506 0.044514 -0.038829 -0.083766 -0.071283 0.053203 -0.039567 -0.045114 -0.142562 -0.156622 -0.074984 0.132751 -0.007485 -0.087224 -0.187044 0.036600 -0.175869 0.044691 -0.027953 0.121180 -0.191459 -0.148911 0.073263 0.049401 -0.149596 0.064936 0.132701 -0.129633 0.139473 -0.116667 0.094063 0.147892 0.083311 0.170038 0.032171 -0.100127 0.167295 0.073214 -0.237658 -0.136377 -0.102771 -0.143916 0.006876 -0.046218 0.014603 -0.090491 0.055007 0.017667 0.050660 -0.074636 -0.048408 -0.061861 0.152040 -0.114542 -0.101269 -0.026692 0.015785 0.097398 0.097148 -0.133808 0.079120 0.160220 -0.128793 0.146901 0.095742 0.127531 0.080726 -0.159954 0.161218 0.002247 -0.055887 0.008322 0.049435 0.104378 -0.134569 -0.060872 0.073330 0.109881 -0.031424 -0.084371 0.032987 0.157378 0.053147 0.091083 0.067913 -0.138227 -0.135095 0.023369 0.057909 0.140345 -0.126722 0.022787 -0.136404 0.101711 0.054514 -0.096862 0.137522 0.110066 -0.026534 -0.212956 0.052165 -0.086980 -0.059498 -0.063570 0.134617 0.016275 -0.112271 -0.071763 -0.028443 -0.073676 0.108285 -0.160172 -0.127334 -0.124653 -0.055540 0.026894 -0.022241 0.055879 -0.003076 0.101766 0.082033 0.050920 0.077734 -0.307194 -0.123744 0.100530 0.016268 0.039678 -0.046985 0.083622 -0.170256 0.162001 -0.101661 0.196237 0.168860 -0.074867 -0.031984
AEA 0.086660 -0.068462 -0.238454 0.000559 0.080868 0.079519 -0.020231 0.124092 0.211508 0.221665 -0.053385 0.074656 0.021675 0.011308 -0.154046 -0.085354 0.110309 -0.119110 -0.090147 0.048261 0.210979 -0.024819 -0.043931 -0.046306 0.113912 0.311467 -0.038512 0.005446 0.099697 0.050070 0.051058 0.190231 -0.186513 -0.188399 -0.103897 0.042733 0.067872 0.196025 0.121398 0.145525 -0.317854 -0.055928 -0.033806 -0.161511 -0.182063 0.156521 0.209356 0.009010 0.130001 -0.131811 0.090015 -0.107554 0.091592 -0.024663 -0.006408 -0.012268 -0.240609 -0.131954 0.072866 0.228087 0.244977 0.054259 -0.055330 -0.245930 -0.157405 -0.164609 -0.073862 -0.012378 -0.041455 -0.159007 -0.039541 0.051597 0.007092 -0.099984 -0.127985 -0.137836 -0.311564 -0.126295 -0.303402 -0.285411 0.000693 0.030541 0.092470 -0.134727 -0.225892 -0.078639 -0.149778 -0.013281 0.058465 0.004526 -0.221199 -0.018257 -0.022342 0.017589 0.161923 0.144251 -0.025510 -0.097225 -0.084990 0.178392 0.070367 -0.112047 -0.058950 -0.049782 -0.247440 -0.028939 -0.023244 0.069662 0.017676 -0.091905 0.062583 0.036698 -0.009296 0.006132 -0.092802 0.045188 -0.047564 0.000927 0.083293 0.177596 -0.097408 0.119306 -0.157540 -0.016475 0.056242 -0.015894 0.197572 0.164203 0.027422 0.290846 -0.162111 -0.072171 0.091774 -0.082011 0.010249 0.017942 0.111843 -0.084640 -0.196228 0.035716 0.062881 0.004847 -0.016459 0.004620 0.273561 0.035243 0.204544 0.106978 0.050511 -0.076284 0.049240 -0.028107 0.038256 -0.154213 -0.113886 -0.142174 0.100776 0.000835 -0.122735 -0.026412 0.046102 0.181807 0.002001 -0.069994 -0.020585 -0.036405 -0.184615 0.188003 -0.086518 -0.210120 0.037734 0.105178 0.015287 -0.246940 -0.153338 -0.195718 -0.272333 -0.108234 -0.034028 0.047724 0.241202 0.062471 0.080009 0.053449 -0.188085 -0.103963 -0.151871 0.163268 -0.023187 0.050127 0.018048 0.003211 0.034348 -0.028540 0.139280 0.021836 0.228693 0.043572 -0.018503 -0.047732
IAA -0.099898 0.092749 -0.180916 -0.146655 0.182436 0.090891 -0.039581 0.005189 -0.199048 0.241649 -0.209569 0.100145 -0.127187 0.024798 0.177047 -0.068444 0.104389 -0.144739 -0.015800 0.013621 0.241008 0.079475 0.046611 0.077966 0.050738 0.075040 0.088929 -0.046157 -0.111595 0.050211 -0.036608 0.240512 -0.075306 -0.030939 0.051082 -0.293699 0.069678 0.078588 0.087225 0.054001 -0.127607 -0.000502 0.158793 -0.125190 0.106169 -0.134723 0.109334 0.055997 -0.050372 -0.056231 0.109463 -0.266847 0.008254 -0.152759 0.159124 -0.065698 -0.032025 -0.237732 0.157374 -0.017174 0.082622 0.060264 0.059056 0.124668 -0.085732 -0.039246 -0.016457 0.050521 0.088018 -0.010540 -0.012262 -0.034646 -0.216905 -0.028620 0.124670 -0.045601 0.050412 -0.175465 0.016522 -0.188543 0.082889 -0.044304 0.014761 0.027823 -0.032630 -0.047893 0.010743 0.003679 0.092335 0.125071 -0.149144 0.092124 -0.045568 -0.098712 -0.057541 0.147012 0.140160 0.118050 0.039235 0.206463 0.077757 -0.202486 0.088694 0.002853 -0.248854 -0.185116 -0.138744 -0.008923 0.028771 -0.150220 -0.058923 0.118115 0.076666 -0.118040 0.004627 -0.214847 0.053483 -0.059029 0.001891 0.194150 0.152664 -0.103227 0.001942 -0.017398 0.109735 -0.126333 0.065582 0.342389 -0.205303 -0.086862 -0.200759 0.016924 -0.084996 -0.031788 0.173711 0.130860 -0.113983 0.019486 -0.113056 -0.013113 0.102242 0.148214 -0.062860 0.033008 -0.141450 -0.015617 -0.113070 -0.039174 -0.070762 -0.167997 -0.070974 0.068274 0.095999 0.052382 -0.098565 -0.095549 0.005339 -0.091513 -0.066108 0.081775 0.016818 0.036567 -0.045412 0.062135 0.006750 -0.142296 -0.172599 0.002152 -0.111408 0.039355 -0.050559 -0.110745 0.015925 -0.105313 -0.273492 -0.009750 -0.110311 -0.093675 0.027142 -0.010071 0.052106 -0.064040 -0.102829 0.053902 -0.008293 -0.017154 -0.298084 0.116192 0.087293 -0.017727 0.107954 -0.039516 0.015600 -0.069426 0.118381 0.088953 0.102721 0.190829 0.009058 -0.056524
AIA 0.062196 0.161489 0.124062 0.001653 0.039693 0.037386 0.005599 0.163956 -0.013653 -0.044572 -0.099987 -0.014190 -0.037616 0.055639 0.201146 -0.113332 0.033643 -0.139973 -0.051821 0.162387 0.085973 -0.005367 -0.067290 0.056346 0.139016 -0.033865 0.085530 -0.047615 -0.055542 -0.010971 -0.100412 -0.119272 -0.048897 -0.096928 -0.142417 -0.173531 -0.019213 -0.006363 0.109674 0.170422 -0.240436 0.048782 0.234006 -0.134051 0.021990 -0.003561 0.050720 -0.079838 0.057330 -0.123897 0.062446 0.061374 -0.026628 -0.088182 0.315614 0.078974 0.075267 -0.235021 -0.045888 0.026923 0.206668 0.090511 0.188165 0.139924 0.007249 -0.006838 0.128424 0.066357 0.181647 -0.258147 -0.203020 0.023952 -0.087017 0.050468 0.078289 0.146614 -0.021683 -0.065953 -0.063144 -0.223218 0.063772 0.016260 0.018418 -0.261987 -0.125517 0.066164 0.110970 -0.101670 0.038354 0.146344 -0.236884 0.042439 0.082869 0.002992 0.060940 -0.028572 0.003081 -0.057543 0.081641 0.289479 0.109113 -0.023643 0.014406 -0.078450 -0.229123 -0.057795 0.003954 -0.008521 0.151747 0.041593 -0.015760 0.053293 -0.075915 0.088085 -0.013418 -0.085424 0.042569 -0.205106 0.072010 -0.015299 0.159243 0.298016 0.008450 -0.008780 0.059587 -0.103839 0.099136 0.191193 -0.049317 -0.090193 -0.231176 -0.078218 -0.023393 -0.006763 0.046831 0.194460 -0.103489 -0.071320 -0.053961 0.172587 -0.026031 0.083605 0.030114 -0.004094 0.075171 0.162629 0.004799 0.013169 -0.011632 -0.058811 -0.218063 -0.331471 -0.197925 -0.078736 -0.004708 0.043892 0.009433 0.061125 0.125421 0.179745 -0.172698 0.029733 -0.059625 -0.010809 0.149121 -0.028431 -0.047035 0.098706 -0.058501 -0.017989 -0.070801 0.009880 -0.032454 -0.160613 -0.203612 -0.093112 -0.051450 -0.213254 0.177481 0.038087 0.035027 0.126234 0.126949 -0.011670 0.009280 0.067245 -0.091446 -0.133195 0.076395 -0.108932 0.264842 -0.081323 0.060005 0.036065 -0.122151 -0.136994 0.156718 0.064362 -0.081524 -0.057509
RLA 0.012197 -0.181001 0.089519 -0.069899 0.130249 0.012684 -0.004075 -0.057024 0.099414 -0.058092 -0.066519 0.022921 -0.027604 -0.075496 0.042823 -0.107265 0.113491 -0.029146 -0.054857 0.060460 0.185230 -0.063098 -0.025984 -0.044441 -0.014105 0.170516 -0.124876 -0.003525 -0.131508 0.066960 -0.012974 0.033002 -0.071411 0.012756 -0.016591 -0.003225 0.106528 0.064757 0.041744 0.134449 -0.005723 0.020150 0.035696 -0.000201 -0.172315 0.096832 0.046057 0.055126 -0.005767 0.028753 0.036743 0.025973 -0.005706 -0.045356 0.007976 0.075228 -0.019459 -0.125832 0.085668 0.092702 -0.076851 -0.060654 0.091952 -0.027204 -0.101740 0.045852 0.000095 -0.114157 0.087298 -0.198654 0.018208 -0.122133 -0.023193 -0.036525 0.049009 0.028165 -0.221635 -0.110904 -0.195409 -0.047798 -0.103157 -0.008468 0.049216 -0.057183 -0.117714 -0.028586 -0.055961 -0.004252 -0.032575 -0.010265 -0.029123 0.081811 -0.033514 -0.060432 0.095135 0.027555 -0.020664 -0.040274 -0.018062 0.138636 0.247821 -0.040089 -0.029055 -0.105487 -0.285763 -0.072648 -0.062111 0.079743 0.092419 0.031848 -0.023955 -0.059095 -0.145507 -0.094760 -0.096482 -0.001338 -0.138346 -0.019729 0.042885 0.057842 0.117573 0.118275 0.004994 -0.078977 0.072699 -0.090685 0.001663 0.179754 -0.044103 0.077336 -0.020657 -0.048162 0.013477 0.020029 0.007179 0.024068 0.129952 -0.095126 -0.013477 0.125565 0.152345 -0.067661 0.068157 -0.038961 0.029453 0.039826 -0.018107 -0.022318 -0.053762 -0.037025 -0.073105 0.014848 -0.065238 -0.123419 0.124349 -0.060195 0.074618 0.007979 0.014095 0.032148 -0.055474 0.128919 -0.150829 -0.051589 -0.031997 -0.111288 -0.074439 0.051135 0.018328 -0.075934 -0.053837 0.066591 -0.099730 -0.030700 -0.163248 0.081171 0.002641 -0.053834 0.202758 -0.001330 0.108019 0.063261 0.088077 0.066771 -0.031846 -0.060686 -0.078779 -0.071460 0.084935 -0.013793 0.223436 -0.097545 0.007031 -0.008234 0.115069 -0.066057 0.103270 0.104751 -0.038065 -0.080206
GAG -0.180555 0.101360 0.055175 0.034597 0.007421 -0.211880 0.191492 0.053653 -0.035485 0.010527 -0.134082 0.195500 0.423819 -0.223734 0.068922 0.182386 -0.014862 -0.282540 0.044636 0.171895 0.225410 0.086301 -0.106482 0.127657 0.345244 0.093569 -0.303689 0.147424 0.243720 0.105536 0.108476 0.056743 0.176760 0.105177 0.234216 0.113803 -0.192602 0.106118 0.170034 0.068452 -0.116763 -0.181628 0.158229 -0.080151 0.086408 0.002538 0.078292 -0.177363 0.043577 -0.070128 -0.083454 -0.108343 0.344026 -0.063903 -0.010983 -0.078597 0.131464 -0.196638 0.030315 -0.215294 0.202067 0.041483 0.053581 0.106715 0.171092 -0.054438 -0.011722 0.079899 -0.036458 0.047566 -0.103833 -0.153689 0.065675 0.007278 0.343165 0.007893 -0.145162 -0.136442 0.142115 -0.402130 -0.040853 -0.017633 0.034158 0.014319 -0.078012 -0.197340 0.182389 0.060463 -0.144223 -0.066835 0.059930 0.185342 0.012638 0.000144 -0.109060 0.437069 -0.054252 0.060008 0.138719 0.119849 0.037092 0.134005 0.149552 0.035307 -0.121268 -0.184981 -0.210627 0.027601 0.275656 -0.191895 0.123034 0.109744 0.028735 0.317905 -0.065067 0.115874 0.085886 0.063511 -0.231156 -0.025880 0.253758 -0.213852 -0.400380 -0.173149 0.083876 -0.235358 0.342984 -0.074089 0.092153 0.014158 -0.030221 0.045309 0.174782 -0.152218 -0.090254 0.017465 -0.179483 -0.036372 -0.156150 0.021230 -0.117871 -0.024978 -0.017674 -0.350697 0.048904 0.002897 0.239916 0.256257 -0.150378 -0.127965 -0.069910 -0.082267 -0.121595 -0.061696 -0.065310 0.190252 0.021064 -0.218566 0.077960 -0.131117 0.367659 0.018165 -0.233961 -0.085139 -0.096110 -0.210712 -0.312384 -0.093509 -0.296570 0.075161 0.182389 0.098665 0.127875 0.044805 -0.351017 0.098197 0.002652 -0.147025 0.028051 -0.124846 0.136440 -0.159690 0.180719 0.146057 0.138942 -0.080178 -0.020479 0.170664 0.083260 -0.200127 0.124589 -0.195651 0.149142 0.047891 0.110200 0.086297 -0.006840 0.060251 -0.025976 -0.078570
RAA -0.144497 -0.160525 0.020917 -0.050266 0.118350 -0.015403 -0.107567 -0.163174 0.155591 0.003045 -0.016697 -0.021916 0.025037 0.019850 -0.069070 -0.109931 0.130557 -0.089386 -0.009354 0.208232 0.118212 -0.101925 0.006032 0.034644 0.076474 0.166150 -0.061806 -0.058155 -0.177357 0.040408 0.043651 0.112399 -0.064840 0.006096 0.020642 -0.134533 0.153906 0.122305 -0.021854 0.158758 -0.035434 -0.001693 0.139179 -0.137371 -0.075797 0.012064 0.131714 0.032874 0.052452 -0.136292 -0.027359 0.063690 0.076815 -0.011626 0.083512 -0.004283 -0.005908 0.034381 0.000367 0.036717 -0.053250 -0.046335 0.005851 -0.014711 -0.105757 -0.085401 -0.133387 -0.053828 0.080994 -0.108707 -0.054282 -0.102811 0.002716 0.027655 0.140638 0.094028 -0.061057 -0.116536 -0.126943 -0.061636 0.006929 0.065766 0.155915 -0.183986 -0.122976 -0.004274 -0.036907 -0.117991 -0.072864 -0.072378 -0.049487 0.114179 -0.051866 -0.010591 0.155052 0.013121 -0.046392 -0.000630 0.005398 0.211889 0.097873 -0.044249 -0.029770 -0.070608 -0.155725 -0.119148 -0.092531 -0.015161 0.018980 -0.069765 -0.024138 -0.047581 -0.106477 -0.166997 -0.128564 0.041213 -0.145510 0.066617 -0.060811 0.066912 0.021950 0.066294 -0.163250 0.050135 0.011400 -0.163973 -0.038570 0.187572 -0.022098 0.130756 0.010211 -0.033562 -0.026459 -0.086553 0.092471 0.013124 0.016303 -0.042212 -0.057432 -0.012315 0.153760 -0.002866 0.044775 0.043147 0.044008 -0.039117 0.064471 -0.119385 -0.043388 -0.157575 -0.045230 0.079936 -0.036108 -0.109640 0.113130 0.001250 0.048025 0.018475 -0.073141 0.112675 0.001230 0.072787 -0.151417 0.067683 -0.001967 -0.049916 -0.077100 0.163708 -0.155198 -0.144196 -0.121673 0.012478 -0.092616 -0.073799 -0.115217 0.009124 -0.021809 0.070039 0.129631 -0.026612 0.094311 -0.030411 0.080787 0.178623 -0.008901 -0.038767 -0.097400 -0.068909 0.026798 -0.095878 0.115351 0.004403 0.015377 0.003142 0.192477 -0.110604 0.118932 0.228192 -0.040883 -0.048864
ARA 0.049610 0.013490 -0.265012 0.088837 0.088541 0.132886 -0.145074 -0.175673 0.197075 -0.160179 -0.260743 -0.021513 -0.101846 -0.158590 -0.037989 -0.220031 0.074742 0.082681 0.070472 0.074320 0.286559 -0.130196 0.027299 -0.023961 0.166359 -0.005934 0.054972 -0.090729 -0.055827 0.031963 0.063326 0.073155 -0.076570 -0.123974 -0.231289 0.040718 0.116417 0.256512 0.150810 -0.040215 -0.044083 0.142037 0.067351 -0.005323 -0.140284 -0.059005 0.130908 0.122777 0.136907 -0.112310 -0.079979 0.038078 0.114577 0.061764 0.135853 -0.102988 -0.207817 -0.080172 0.076609 0.022890 -0.019524 -0.105461 0.138987 0.032773 -0.122309 0.104239 -0.106837 -0.167536 0.073193 -0.132022 -0.178605 -0.016561 0.078033 0.205592 -0.109368 0.053688 -0.029780 -0.137672 -0.208254 -0.103080 -0.095925 0.099966 0.021978 -0.145125 -0.054242 0.040662 0.051548 0.169980 0.049970 0.061692 -0.080406 0.038990 -0.199963 -0.015075 0.094600 0.096809 -0.278903 -0.109665 -0.015324 0.265997 0.157517 -0.008079 0.097248 0.011302 -0.158018 -0.102595 0.012554 0.092536 0.083804 0.064772 -0.048858 -0.049093 -0.137516 0.042164 -0.016708 0.030225 -0.199569 -0.009917 -0.093005 0.086101 0.073417 0.184677 -0.140703 -0.134232 -0.074633 -0.256061 0.151930 0.085385 0.042183 -0.025973 -0.068407 0.067357 0.023482 -0.115980 0.024479 0.182168 0.080830 -0.141811 -0.175726 0.104507 0.182609 -0.093585 0.041610 -0.030813 0.086334 -0.040995 0.040292 -0.179177 -0.065543 -0.089048 0.054176 -0.025988 -0.083390 -0.247832 -0.027713 -0.029218 0.061719 -0.135277 -0.090184 -0.051953 -0.200264 0.057847 -0.172130 -0.008572 -0.077506 -0.021058 -0.036469 0.105534 0.085674 -0.020377 -0.150931 0.064178 -0.110334 -0.028432 -0.361921 -0.081960 0.073331 -0.013570 -0.145404 0.002854 0.101958 0.106390 0.095792 0.002009 0.172487 0.028476 -0.127114 -0.019733 -0.002726 0.069683 0.037670 0.014318 -0.132598 0.061454 0.313614 -0.071544 0.106439 -0.006426 0.113377 -0.122652
ALR -0.077655 -0.066938 0.036526 -0.009439 0.171858 -0.092452 -0.060779 -0.072960 0.107657 0.118809 -0.064179 -0.001238 0.020980 -0.082479 0.031607 -0.067393 0.167150 -0.022853 0.035691 -0.037259 0.173496 -0.077424 -0.038149 -0.094149 0.029563 0.163518 -0.029264 -0.093828 -0.080227 -0.050066 0.083471 0.005560 -0.011262 -0.026538 0.168660 -0.073911 -0.056167 -0.016702 0.096711 0.066825 0.071134 -0.020882 0.224492 0.013499 -0.057553 -0.060783 0.186252 0.087180 0.061292 -0.096430 0.000381 -0.030574 0.045496 0.036396 0.099518 0.182742 -0.088720 -0.008322 0.194571 0.151294 -0.026458 -0.137134 0.089961 -0.093594 0.003955 -0.030501 -0.011379 -0.075197 0.049025 -0.167826 -0.228742 -0.186830 0.102628 0.008905 0.112743 0.037862 -0.112243 -0.155389 -0.128124 -0.050338 -0.091028 -0.053263 -0.091826 0.024636 -0.166212 0.088531 0.022270 0.025464 -0.020030 -0.039209 -0.084690 0.098449 0.039178 -0.024824 0.120902 -0.042442 -0.110898 0.012259 0.008264 0.150841 0.267791 -0.059959 0.043105 0.028493 -0.246991 0.101399 -0.119355 0.122157 0.140122 0.059864 -0.075670 -0.074788 -0.027431 -0.099701 0.009357 0.165752 -0.164300 -0.091075 0.090930 0.238417 -0.060218 0.101533 -0.147675 0.065769 -0.036559 -0.134752 -0.019233 0.102474 -0.008076 0.007702 -0.073951 -0.059897 -0.012104 -0.131034 -0.095516 0.011640 0.098647 0.003724 -0.090904 0.064893 -0.031283 0.007475 0.062750 -0.095534 0.054162 0.122127 -0.020392 -0.001379 -0.112440 -0.134392 0.008438 0.096386 0.116978 -0.096584 -0.104142 -0.056347 0.092744 -0.069593 0.061442 0.080407 -0.099825 -0.045639 -0.088960 0.025824 -0.082489 0.001941 -0.230561 0.216237 -0.099164 -0.156780 -0.052758 -0.144005 -0.131855 0.001385 -0.041459 -0.153582 0.042563 -0.082679 -0.035831 0.066123 0.047924 0.099136 0.036393 -0.075340 0.011797 0.037805 0.093852 -0.181485 0.092868 -0.148415 0.145380 -0.151023 -0.037104 0.093845 0.033383 -0.115140 0.216754 0.140355 0.024712 0.041191
LLV -0.025176 0.092113 -0.167848 -0.117912 0.038032 0.067890 0.133722 -0.079745 -0.045800 -0.140769 -0.187589 0.138462 -0.000996 0.043926 -0.100446 -0.082633 0.028756 0.026709 -0.056443 0.146173 0.181468 0.158099 0.076564 0.140437 0.061002 -0.204738 -0.192171 -0.091332 -0.095346 0.137191 -0.227428 0.041330 0.134180 -0.172045 0.111953 -0.201242 -0.056268 -0.093734 0.039495 -0.058597 0.062678 0.015898 0.022677 0.104755 0.083124 -0.055343 0.093554 -0.134492 -0.168905 -0.029608 0.113882 -0.218898 -0.075382 -0.053314 -0.014539 0.113823 -0.109531 -0.191687 0.149033 -0.020074 0.225395 -0.064879 0.179356 0.057005 -0.355448 -0.084981 -0.081082 -0.023315 0.021246 -0.117572 -0.146513 -0.106906 -0.066513 0.028636 -0.017741 0.081230 -0.126690 0.017591 -0.014561 -0.120017 0.356998 0.126079 -0.007398 0.077584 -0.047737 -0.146246 -0.037090 0.139386 -0.016317 0.000863 -0.011253 -0.078713 0.078283 0.202680 -0.017821 -0.020421 -0.104642 -0.118804 -0.088415 0.169345 0.035151 0.018952 0.098011 -0.041705 -0.304885 -0.086673 -0.189939 -0.096868 0.096096 -0.091717 0.022465 -0.082090 -0.025622 0.012568 -0.207467 -0.035028 0.020064 -0.070786 0.125037 0.185654 0.169689 0.099613 -0.045804 -0.254119 -0.040342 -0.141658 -0.058369 0.103331 0.016332 -0.101787 0.169930 -0.026883 0.041125 -0.162681 -0.051152 -0.026537 -0.051382 0.006602 -0.010727 -0.009054 0.066532 -0.046040 0.057094 -0.066637 -0.035082 0.004901 -0.024062 0.116734 0.035089 -0.060435 -0.047636 -0.106456 -0.079251 0.009121 -0.103722 -0.029433 -0.014922 -0.121336 0.227540 0.184737 0.074988 0.190725 -0.122980 -0.061985 0.164018 -0.206347 0.063862 0.120022 -0.107093 -0.032381 -0.146556 0.021426 0.029304 0.134911 -0.107583 -0.070237 0.120291 -0.039982 0.048495 0.080312 0.074218 -0.006558 -0.049774 -0.074686 -0.115201 0.242622 -0.049862 0.045543 0.141727 -0.117659 -0.023616 -0.025721 0.031891 -0.046346 -0.062262 -0.067697 0.078671 0.006746 -0.194910 0.015515
LAD -0.010933 0.012340 -0.045450 -0.187278 0.045935 -0.061699 -0.034718 0.070862 -0.017902 0.029827 -0.105162 -0.063340 -0.061659 -0.064632 -0.073113 -0.084362 0.047791 -0.036996 -0.191729 0.171149 0.224178 -0.010183 0.051589 0.119775 0.091467 0.146223 0.002830 -0.156221 0.048869 0.077764 -0.021525 0.222039 -0.095346 -0.024586 -0.103594 0.150769 0.164693 -0.104433 0.087739 0.065069 0.085035 0.006980 0.105448 -0.132912 -0.025494 -0.131228 0.245430 0.167678 0.071032 -0.179102 0.155975 0.035901 0.067278 -0.019706 -0.014907 -0.075847 -0.048233 -0.200165 0.299159 0.154903 0.061404 -0.167002 -0.040612 -0.050430 0.157933 -0.013786 0.017134 -0.048072 -0.078909 -0.100734 0.007248 -0.114568 -0.024405 0.068301 0.155450 0.130666 0.062011 -0.188391 0.024403 -0.141104 -0.138719 0.092395 0.151053 -0.082454 -0.087976 0.084011 -0.126697 -0.058558 -0.181334 0.037428 0.034944 0.051419 0.293347 0.003035 0.092125 -0.047178 -0.049118 -0.187493 0.025085 -0.030549 0.016943 -0.098958 -0.105153 -0.102519 -0.143269 -0.163803 -0.185513 0.031253 0.053834 0.099945 -0.062604 -0.142158 -0.133660 -0.123956 0.048665 0.086436 0.002545 -0.116291 -0.065995 0.051421 0.031043 0.067395 -0.126591 0.101588 -0.116416 -0.004578 -0.023054 0.235219 -0.162256 0.109609 -0.151207 -0.025115 0.014729 0.038538 0.094728 0.039640 0.199069 0.113222 -0.144376 -0.169432 -0.117769 -0.044424 0.004626 -0.043015 -0.166758 0.026830 -0.076840 -0.130885 0.191355 0.022616 -0.003001 0.013013 0.095490 -0.164256 0.075737 0.033609 0.078070 0.005083 0.076992 -0.037435 0.064333 0.092897 -0.029643 0.101096 0.078397 -0.108980 0.044479 0.049363 0.149405 -0.057372 0.088870 0.036453 -0.149186 0.000543 -0.219044 0.090705 -0.062041 0.115050 0.092247 0.162737 0.166341 0.115623 0.086571 -0.129144 0.124912 -0.069894 -0.188499 -0.046516 0.095730 -0.008229 0.122102 -0.012944 -0.002450 0.019159 0.088958 -0.130202 0.092409 0.067130 -0.160773 0.026464
ELA -0.009004 -0.146059 -0.016647 -0.100196 -0.052845 0.115725 -0.032027 -0.076821 0.080163 0.018846 -0.014623 -0.063158 -0.157947 0.006562 0.029706 -0.035904 0.000678 -0.078698 0.032507 0.081187 0.105650 0.110407 0.062141 -0.065482 0.025285 0.251557 0.032759 0.013685 0.038109 0.170530 -0.106455 0.059744 -0.042875 -0.042050 0.075521 0.047818 0.135622 0.095261 0.097863 0.095650 -0.005621 0.034192 0.065253 -0.051716 -0.072462 0.032192 0.243401 0.089084 0.156497 -0.083964 0.083990 -0.007948 0.115169 -0.015656 0.127758 0.120587 -0.032197 -0.100811 0.105471 0.173192 -0.093351 0.073234 0.019080 -0.061622 -0.071678 0.113187 -0.016697 -0.137215 0.080089 -0.189598 -0.032309 -0.103677 0.080613 -0.130701 0.096258 0.080414 -0.080734 -0.180772 -0.150624 -0.180691 0.006836 -0.083036 -0.119711 -0.074443 -0.008907 -0.044975 -0.104040 0.081965 -0.085401 -0.089448 -0.213823 -0.020879 0.039209 0.106455 0.204970 0.062038 0.095892 -0.035263 0.008276 0.066281 0.180977 -0.061709 -0.006564 -0.072150 -0.249047 -0.031297 -0.135112 0.074624 -0.048674 -0.024482 -0.064385 -0.058961 -0.094492 -0.138207 -0.065556 0.081064 -0.092301 -0.089723 -0.051761 0.070449 -0.010380 0.153361 0.007834 0.062578 0.150896 -0.064608 0.131278 0.205754 -0.010474 -0.071831 -0.073375 0.007167 0.190298 -0.023716 -0.015051 -0.068546 0.175292 -0.080792 -0.092420 0.039301 0.079884 -0.019770 -0.017575 0.066772 0.047485 0.087148 0.041330 -0.076305 -0.095360 -0.040385 -0.012869 0.055358 0.074780 -0.069574 0.050983 -0.059964 0.064320 0.129477 0.026503 0.152621 -0.074885 0.018899 -0.250392 0.065118 0.048216 0.050923 -0.148895 0.103796 -0.015351 -0.051116 -0.084845 -0.042265 -0.008426 -0.049395 -0.134914 0.027793 -0.032103 -0.029140 0.080901 0.057867 0.183882 0.078954 0.108369 0.001106 -0.022273 0.128172 -0.186754 -0.124216 0.124695 -0.026957 0.074154 -0.032619 0.006923 -0.103763 0.127104 -0.060354 0.018878 -0.057198 -0.050840 -0.023050
LVL -0.050559 0.106798 -0.179197 -0.038996 0.010203 0.033343 0.121289 0.019337 0.017715 -0.119814 0.017516 0.043283 0.068905 0.024892 -0.063570 0.049154 0.053460 0.016571 -0.047718 0.223824 0.087242 0.144322 0.109986 0.076087 0.067107 -0.221984 -0.110390 0.127489 -0.033057 0.074469 -0.105029 -0.116271 0.063425 -0.093101 -0.113385 -0.147388 -0.118939 -0.054784 0.050958 0.002449 0.016775 -0.025010 0.125825 -0.120017 0.092721 0.042140 0.046072 -0.094870 -0.109681 -0.048636 -0.003576 -0.115139 -0.019063 -0.052578 0.078059 0.025078 -0.009181 -0.161280 0.137202 -0.041987 0.144078 -0.043795 0.110286 0.010599 -0.106784 -0.134187 -0.007599 -0.103945 0.023611 -0.139498 0.049061 -0.168455 -0.065187 -0.061194 0.014385 0.087492 -0.001536 0.104957 -0.036064 -0.110787 0.170438 0.017748 0.055315 0.138083 -0.074375 -0.074878 0.029320 0.112628 0.071112 0.095724 -0.002958 -0.047619 0.001269 0.037595 -0.015655 -0.004486 -0.035563 -0.064237 -0.076924 0.240896 0.085528 -0.115441 0.186229 -0.048393 -0.213320 -0.111015 -0.265993 -0.043526 0.092233 -0.056771 0.033884 0.010501 0.082954 -0.016406 -0.108521 -0.018923 -0.039285 -0.046395 0.101486 0.069601 0.089848 0.118780 -0.041910 -0.072611 0.003381 -0.169671 0.093995 0.164450 -0.053534 0.019532 -0.037915 0.028663 -0.045496 -0.214074 0.036962 0.040406 -0.084086 0.102189 -0.089347 -0.043996 0.155701 -0.029628 0.032484 -0.038957 -0.100439 0.114065 0.047383 0.125516 -0.068164 -0.081389 -0.159246 -0.068651 0.011066 -0.016475 -0.003167 -0.020845 -0.066137 -0.040117 0.150930 0.051050 0.060864 0.111298 -0.043543 -0.008639 0.048209 -0.165240 -0.047537 0.118190 -0.048941 0.014031 -0.096350 0.033677 0.074165 0.080283 -0.330800 0.037844 -0.064802 -0.035295 0.194483 0.015785 -0.021761 -0.058383 0.113802 -0.036202 -0.013256 0.095591 -0.021560 -0.001864 0.123952 -0.043055 -0.059245 -0.048136 0.006514 -0.047827 -0.057329 -0.078599 -0.022644 0.072839 -0.063214 0.013908
AEL -0.029116 0.008628 0.002136 -0.057395 0.152040 0.084757 0.070636 0.017625 0.107317 0.125513 -0.038740 0.025016 -0.041092 0.015861 0.039173 -0.091996 0.065949 -0.110689 -0.199653 0.147351 0.078496 0.094331 -0.036593 0.143488 -0.051678 0.135128 -0.046779 0.009042 0.011556 0.017196 -0.099901 0.168354 0.101480 -0.066275 -0.128319 -0.035946 0.047630 0.147896 0.022635 0.156359 -0.063611 -0.053145 0.046832 -0.090574 -0.097350 -0.040050 0.174736 0.112593 -0.004790 -0.189259 0.124702 -0.063713 0.144100 0.006351 0.040065 0.051355 -0.023612 0.078458 0.039168 0.135216 0.057771 0.075275 0.159795 -0.118129 -0.141122 0.075094 -0.011994 -0.012167 0.015984 -0.172256 -0.006157 0.008904 0.130793 -0.085560 0.161702 0.052732 -0.232853 -0.187937 -0.137763 -0.141172 -0.075814 0.049354 0.099264 -0.089465 -0.163246 0.011837 -0.130110 -0.134878 0.064048 0.079826 -0.114029 -0.097020 0.020220 -0.029868 0.162812 0.021514 -0.070052 -0.131102 0.067118 0.158172 0.140739 -0.160710 -0.022661 -0.087926 -0.149667 -0.166710 -0.104864 -0.010085 0.054580 0.058325 -0.032369 -0.068649 -0.070217 -0.103801 -0.011620 0.195718 -0.171272 0.070466 -0.015884 0.167267 -0.110927 0.035011 -0.183622 0.089157 0.017077 -0.056740 0.023006 0.157978 0.132975 0.018738 -0.065125 -0.097654 -0.047847 -0.102147 0.010279 0.056694 0.294023 0.005497 -0.246886 0.049348 0.033801 -0.068487 -0.026517 0.014930 0.078103 0.117737 0.041146 0.090701 0.037769 -0.074495 0.072907 0.028402 0.028246 -0.004617 -0.051905 -0.028798 0.112515 -0.005021 -0.113708 0.137547 -0.055035 -0.060353 -0.137506 -0.091013 -0.020700 0.043466 -0.106744 0.074911 0.035011 -0.127757 -0.052948 -0.098594 -0.130014 -0.146289 -0.091206 -0.006338 -0.052767 -0.051241 0.021272 0.015413 0.271799 0.033710 0.131645 -0.085456 -0.013742 0.055129 0.006602 -0.028071 0.131802 -0.024021 0.191330 -0.039881 -0.079811 -0.105579 0.097383 -0.012185 0.107699 -0.034290 -0.068248 0.046307
AGV -0.168953 -0.050015 0.024641 -0.086252 0.025358 -0.143595 0.014048 -0.135991 0.194956 0.053061 -0.179285 0.107053 -0.129181 0.161333 -0.113256 -0.011438 -0.037869 -0.247627 0.174095 0.074599 0.301708 -0.026610 0.092113 -0.086020 -0.076888 -0.054229 -0.274048 -0.046784 -0.188166 0.145390 0.033169 -0.030149 0.084128 -0.119367 0.039687 -0.064805 0.073675 -0.135653 0.285508 -0.076480 -0.179021 0.005742 -0.054866 0.082900 0.165618 -0.167659 0.105666 0.115813 -0.045825 -0.134578 0.173017 -0.159897 0.101825 -0.218823 0.225908 0.073032 -0.360793 -0.299744 0.086172 0.156370 0.024281 -0.008979 -0.000824 0.114495 0.013587 -0.036782 -0.012168 -0.217355 0.138892 -0.161311 -0.333874 -0.210573 -0.110303 0.033770 0.065476 -0.022118 0.127277 -0.159056 0.093438 -0.312085 0.115968 -0.132321 0.108790 -0.115161 -0.196116 -0.073441 0.067865 -0.038837 0.375873 -0.197570 0.011076 0.073519 0.055664 -0.076933 -0.128849 0.064743 0.019775 0.034085 0.072758 0.280942 0.018285 0.033466 -0.034236 -0.018341 -0.088063 -0.100203 -0.080762 -0.014929 -0.096985 -0.013761 0.111790 -0.009545 0.022119 0.091523 0.037411 0.087704 0.021148 0.068385 0.024777 -0.035067 0.146796 0.045274 -0.233138 -0.150696 -0.066071 0.124580 -0.043602 0.011343 0.012921 -0.178140 0.063196 -0.046866 -0.128799 -0.005696 0.303071 0.107166 -0.106434 0.057742 -0.055281 -0.041064 0.040191 -0.037308 0.140232 -0.060009 0.061417 0.026574 0.266133 0.209765 -0.234664 0.037766 -0.057683 -0.215250 -0.202150 -0.254387 0.102302 -0.235469 0.133568 0.019606 0.240191 0.221439 -0.034189 -0.109368 -0.058318 -0.022745 0.107890 -0.086966 0.000855 0.165069 0.106425 -0.007672 -0.247160 0.064652 0.001088 0.002256 -0.189910 -0.024275 -0.112984 0.112929 0.074654 -0.002940 -0.013103 0.004171 0.176224 0.047408 0.032622 -0.041376 -0.141965 -0.123264 0.070866 0.058101 -0.061550 -0.023925 -0.189082 -0.150311 -0.110792 0.357663 -0.015078 -0.028279 0.049886 -0.031350
AAE -0.028938 -0.080300 -0.129382 0.114409 -0.099772 0.182258 -0.049017 -0.036836 0.067526 -0.003790 -0.000162 0.107051 0.010888 -0.066098 0.000027 -0.077563 0.271683 -0.076264 0.032856 0.140631 0.229861 -0.051878 0.004111 0.089270 0.107743 0.162534 -0.091179 -0.034391 0.008515 0.071423 0.004899 0.132753 -0.049302 0.020360 -0.046124 0.051883 -0.013662 0.151504 0.094606 0.249767 -0.117480 0.173314 0.045958 -0.214292 -0.114479 0.005543 0.200631 0.069599 0.010403 -0.189807 0.012580 0.009862 0.036805 -0.138528 0.052808 -0.069704 -0.289067 0.034007 0.134608 0.231204 0.074655 -0.000868 0.032393 0.114993 -0.157761 -0.205132 -0.015010 -0.143853 0.079744 -0.176314 -0.069260 -0.043979 -0.111276 -0.023867 0.055081 0.055792 -0.123399 -0.067032 -0.142411 -0.061519 -0.101851 0.099380 0.158871 -0.165824 -0.034978 0.022796 0.056649 -0.013879 0.072388 0.013161 -0.278296 0.083064 0.097784 -0.157193 0.240148 -0.009708 -0.015352 0.053217 -0.028226 0.166352 -0.017394 -0.230412 -0.073735 -0.056191 -0.206255 0.070173 -0.157225 0.049935 -0.079625 -0.027964 0.050149 -0.096918 -0.034749 -0.077414 -0.020282 0.096313 -0.070521 0.049614 -0.065002 0.181065 -0.060562 -0.015263 -0.032475 0.018910 0.063183 -0.106958 -0.021411 0.148549 0.048903 0.066012 0.027673 0.010765 -0.019097 -0.044870 0.068767 0.034227 0.121036 -0.077169 -0.143506 -0.007124 0.011068 0.028669 -0.038659 -0.083358 0.158508 -0.007910 0.034949 -0.019047 -0.142152 -0.094114 -0.075421 0.118256 0.025077 -0.162545 -0.027459 -0.023510 0.130486 0.113419 0.077661 0.023839 0.010747 -0.092934 0.010623 0.077802 0.026960 0.037948 -0.103900 0.100848 -0.080750 -0.052435 -0.110581 -0.007776 -0.125187 -0.111139 -0.115611 -0.064741 -0.166119 -0.044009 -0.111383 0.030614 0.134216 0.012470 0.002180 -0.019717 0.112062 0.050329 -0.187726 -0.027681 -0.027801 -0.038030 0.258004 -0.041869 0.018924 -0.025686 0.095228 0.059553 0.281103 0.076140 -0.189046 0.029634
ARL -0.010810 -0.048783 -0.017332 0.006074 0.150765 -0.115145 -0.106047 -0.131259 0.157364 0.111667 -0.065788 0.105466 0.024294 -0.097400 0.016612 -0.184284 0.147062 0.046713 -0.046647 0.054211 0.146980 0.002497 0.002464 -0.044478 0.014273 0.125262 -0.096641 -0.078761 -0.067959 0.037884 0.096837 0.018367 0.043736 -0.106862 0.022953 -0.148919 0.034789 0.091622 0.104478 0.054028 -0.021289 0.092689 0.192346 0.001968 0.044054 -0.044715 0.177617 0.119731 0.039546 -0.063526 -0.022266 -0.153772 0.092950 0.066521 0.047335 0.002913 -0.065298 0.028083 0.106419 0.132125 -0.123266 -0.045552 0.125127 -0.051734 0.043581 -0.089956 -0.026759 -0.012882 -0.023675 -0.249113 -0.152926 -0.103335 0.068884 0.061029 0.068715 0.073728 -0.114541 -0.112975 -0.096856 -0.050626 -0.007517 0.033997 -0.000218 -0.000762 -0.085399 0.074642 -0.065038 -0.099396 0.020880 -0.020931 -0.117607 0.032742 -0.043588 -0.033268 0.075464 0.096256 -0.088458 -0.185635 0.080844 0.185998 0.336958 -0.002376 0.103467 -0.027070 -0.197488 -0.005097 -0.062557 0.026249 0.175722 0.130830 -0.129267 -0.005252 -0.144017 -0.176801 -0.005992 0.235181 -0.111284 0.086436 0.061505 0.217003 -0.080118 0.028695 -0.126259 0.003620 -0.111042 -0.139672 -0.010580 0.185452 -0.016772 0.080863 0.029098 -0.068597 -0.067623 -0.097272 0.004260 0.018149 0.092279 0.016491 -0.061453 0.133370 0.028121 0.037256 -0.022137 -0.011565 0.042290 0.119499 -0.078777 0.034120 -0.102363 -0.119550 0.090078 0.106636 0.070053 -0.186660 -0.120822 -0.009097 0.077266 -0.059293 0.025155 0.070397 -0.068366 -0.184125 -0.142749 -0.035918 -0.134388 0.048920 -0.205178 0.218657 -0.003292 -0.180524 0.010503 -0.090821 -0.123655 -0.062814 -0.154806 -0.007855 0.124318 0.000589 -0.016748 0.026249 0.210255 0.035608 0.078189 -0.056156 0.033389 0.080403 0.083849 -0.098596 0.070005 0.003099 0.146401 -0.135401 -0.076482 0.014425 0.090733 -0.044633 0.187071 0.074238 0.060599 0.058383
LLS -0.040343 0.117552 -0.070688 0.003965 0.048653 -0.039384 0.057449 -0.022335 -0.130449 0.012605 -0.243056 -0.050164 0.224774 -0.018350 0.020744 -0.110919 0.035919 -0.041477 -0.226759 0.060876 0.191285 0.049947 0.170588 0.071969 0.118027 -0.262025 0.050743 0.035359 -0.045227 0.050860 -0.106389 0.082704 -0.004930 -0.037286 0.051098 -0.011898 -0.114272 0.050230 0.031784 0.167322 -0.081833 -0.004617 0.101415 0.072241 0.082871 -0.029771 -0.061634 -0.111456 0.019185 -0.097988 -0.077460 -0.024835 -0.008485 0.023082 -0.116687 0.088217 0.007169 -0.304166 0.298525 0.226323 0.137976 -0.113541 0.055328 0.022242 0.135319 -0.040398 -0.097742 -0.088250 -0.012935 -0.135808 -0.000769 -0.092429 -0.119600 -0.016122 -0.049740 0.043231 -0.022866 -0.158957 -0.028653 -0.100026 0.028327 -0.032128 0.168135 0.016314 -0.064108 -0.022957 0.007237 0.074027 0.015148 0.057807 0.076651 0.055695 0.055954 0.138127 0.022678 -0.139595 -0.016496 -0.134261 -0.119507 0.028544 0.015440 -0.183504 0.049314 0.000093 -0.148666 -0.139151 -0.145449 -0.031460 0.128307 -0.152510 -0.014523 -0.127798 0.008271 -0.139818 0.064402 0.006307 -0.008494 -0.085407 0.083237 0.158515 0.156017 0.114742 0.007473 -0.155019 -0.045225 -0.117038 0.064488 0.228390 0.055971 -0.081001 0.039021 0.033191 0.084930 -0.035375 0.026980 -0.007417 0.078018 0.023260 -0.108708 -0.070926 -0.048723 -0.086796 -0.052213 -0.062334 -0.002701 0.134444 -0.050691 0.046427 0.059575 -0.016256 -0.152646 -0.003325 -0.095429 -0.122946 -0.078049 0.156165 -0.108080 0.035360 0.209759 0.178189 -0.030243 0.287315 -0.105636 0.070566 0.242504 -0.086064 -0.090569 0.121849 0.082124 -0.009584 -0.002327 -0.088368 0.044932 -0.064918 -0.175110 -0.009094 0.002099 -0.115787 0.089243 -0.047575 0.140286 0.103320 0.038456 0.027442 0.068241 0.042580 -0.162942 -0.111489 0.232115 0.005712 0.016109 -0.040726 -0.103228 0.190843 0.100178 -0.098406 -0.087925 -0.019245 -0.156560 -0.013932
RAL 0.154553 -0.018429 -0.020253 -0.280731 0.109264 0.010852 -0.044881 0.033699 0.050671 0.076378 0.025731 0.014910 -0.069328 -0.060102 0.143981 -0.266633 0.149091 -0.061413 -0.036594 0.144984 0.080321 0.113421 0.049035 -0.043280 -0.052803 0.171352 -0.034895 0.020986 -0.055036 -0.037890 -0.047406 0.046957 -0.126525 -0.171166 0.082081 -0.134808 0.079924 -0.041793 -0.075806 0.024731 -0.086225 0.011881 0.251595 -0.122440 -0.197856 0.170092 0.300755 -0.057187 0.085611 -0.052626 0.155009 0.125769 -0.066733 -0.015091 0.214412 0.023573 0.091832 0.048911 -0.002881 -0.006143 0.206786 -0.040697 0.196554 -0.010930 0.017661 -0.254483 0.030421 0.006622 0.300856 -0.135022 -0.206054 -0.116140 0.032836 -0.152257 0.189965 0.166240 -0.069715 0.029190 -0.144224 -0.302294 -0.100472 0.179114 -0.060736 -0.058417 -0.153622 -0.064333 0.042447 -0.032938 -0.018933 0.044180 -0.048272 0.007962 0.028156 0.024489 0.024440 -0.008304 -0.002250 -0.009581 0.077806 0.205036 0.268482 0.071189 0.063040 -0.047733 0.008036 -0.191901 -0.058741 0.100237 0.180883 0.143280 0.040446 -0.109059 -0.011376 0.023812 0.072334 -0.055008 -0.241404 -0.003898 0.218238 -0.009966 -0.045322 0.111014 0.059972 0.005542 -0.099564 -0.187541 -0.005346 0.148615 -0.037286 0.016263 -0.007067 0.043134 0.002927 0.032413 0.090260 -0.006341 -0.001738 -0.189703 0.160853 0.177032 0.152461 -0.093460 0.016766 -0.114464 0.073836 0.176357 -0.076062 -0.077475 -0.016249 -0.174099 0.080240 0.038013 -0.175342 -0.176944 0.223884 -0.023894 -0.026916 0.016397 -0.070144 0.063622 -0.181627 -0.009078 -0.183657 0.189247 0.093211 -0.128528 0.077942 0.053097 -0.127568 -0.230673 -0.034237 0.246195 -0.047157 -0.036166 -0.156034 0.083299 -0.085060 -0.079227 0.204642 -0.051010 0.055322 -0.082898 0.199749 -0.087455 0.149094 0.237014 -0.010972 -0.137371 0.087805 -0.047482 0.083346 -0.243005 0.092468 0.114594 0.134398 -0.081527 0.215176 0.140467 0.020816 -0.032041
LSA -0.096992 0.037927 -0.013273 -0.178097 0.044975 -0.068522 0.162064 0.010258 0.013823 0.030293 -0.059327 0.029614 0.081396 0.074637 0.025050 -0.142454 -0.072270 -0.173294 -0.104404 0.022737 0.113447 -0.050232 0.117448 0.064616 0.188031 -0.050884 0.057558 0.018930 -0.108197 0.020704 0.008211 -0.084786 -0.025849 -0.055816 -0.139485 -0.031723 0.099409 0.113268 0.056440 -0.032349 0.002224 0.089198 0.185807 0.046926 0.038124 0.014436 0.103332 -0.004082 -0.024816 -0.069758 0.162956 -0.071174 0.086971 0.044879 0.063937 0.038135 -0.025712 -0.218093 0.130571 0.023951 0.148713 -0.002924 -0.140543 -0.010167 -0.138976 -0.044421 0.026924 -0.056804 0.145247 -0.078573 0.095701 -0.031653 0.012185 -0.040224 -0.022601 0.113003 -0.152172 -0.108807 0.039254 -0.148306 0.052154 -0.005372 0.113860 -0.020392 -0.106509 0.103906 0.022764 0.024178 0.089125 -0.025765 0.081865 0.022362 0.144295 -0.006642 0.013103 0.024243 0.048909 0.059407 0.072298 0.101733 0.092210 -0.109939 0.073521 -0.052861 -0.109544 -0.041226 -0.342625 0.035188 0.137229 -0.054108 -0.115146 -0.045754 -0.071841 -0.175741 0.081299 -0.109109 -0.060249 0.134200 -0.069449 0.234111 0.139923 0.231660 -0.082815 0.070721 0.053743 0.039855 0.117821 0.210823 -0.071414 0.020467 -0.027147 -0.071132 0.006215 -0.068807 0.011198 0.177862 0.000979 -0.021319 -0.010104 -0.145069 0.103436 -0.077535 0.032694 -0.179781 -0.062179 0.022995 0.020235 0.037492 -0.054392 -0.067290 -0.003811 0.017025 -0.017944 -0.118013 -0.011755 -0.019680 0.191398 0.048022 0.112857 0.128487 -0.064754 0.100242 -0.098321 0.007697 -0.016498 -0.066481 -0.086453 0.033106 -0.105569 0.020055 -0.002685 0.006242 0.065899 -0.032134 -0.183592 -0.058904 0.006289 -0.034970 0.117179 -0.070683 0.048686 0.025225 0.088896 -0.029625 0.116685 0.174558 -0.077163 -0.022467 0.203118 -0.015184 0.121464 0.028797 -0.055492 0.220314 -0.064096 0.063520 0.126180 0.088549 -0.143974 0.037031
DAL 0.024324 0.078753 0.127021 -0.126955 0.071421 0.127210 -0.016079 -0.083688 0.232347 0.019096 0.028766 -0.000174 -0.035623 -0.006545 -0.017656 -0.074683 0.084233 -0.142314 -0.064555 0.062522 0.062399 0.025779 -0.003310 0.051530 -0.052316 0.143502 -0.019440 -0.104884 -0.048696 0.173037 0.042081 0.157399 0.026941 -0.130846 0.238432 -0.033126 0.064375 0.084154 -0.056668 -0.000688 0.009368 0.070318 -0.018867 0.007364 -0.063858 -0.076292 0.219241 0.058381 0.106368 -0.071886 0.080489 -0.066102 -0.014259 -0.060389 0.095350 -0.041272 -0.054665 -0.135611 0.171494 0.025811 0.031409 -0.005986 0.063181 0.031913 -0.118932 -0.078160 -0.090709 -0.035530 0.117057 -0.046302 0.019618 -0.176428 0.055455 -0.068362 -0.070474 0.083064 0.096384 -0.213072 -0.062786 -0.239274 -0.022745 0.089454 0.077647 -0.039637 -0.116191 0.029754 0.033791 -0.090577 -0.028227 -0.046321 0.018489 0.111058 -0.035050 0.055883 0.040628 0.140466 -0.037622 -0.067261 0.090315 0.105576 0.191983 -0.149522 0.069130 -0.145457 -0.025290 -0.097119 -0.060435 0.041133 -0.075113 -0.099269 0.011871 -0.095380 -0.230081 -0.094679 0.006281 0.051322 -0.112826 0.086124 0.014720 0.106067 0.063555 0.187319 -0.177471 -0.027118 -0.013916 -0.057813 -0.122745 0.215087 0.093469 0.037156 -0.119626 -0.053989 -0.025558 0.038893 0.054700 -0.011911 0.226906 0.080308 0.009298 0.064338 0.126351 -0.129748 -0.092575 -0.084298 0.110208 0.110131 0.094702 0.064773 -0.096144 -0.065911 0.041517 0.084921 -0.070805 -0.085886 0.007490 0.000621 -0.113810 0.024377 -0.058072 0.151860 -0.146232 0.000198 -0.141174 -0.168436 0.029777 0.010277 -0.050597 0.080796 -0.006629 -0.076575 -0.043101 -0.106673 -0.090211 -0.005030 -0.047752 -0.148067 -0.042466 0.023293 0.018253 0.037015 0.065814 0.037828 0.195215 0.005701 0.050878 -0.024179 -0.104060 -0.029512 0.051051 -0.093410 0.090981 0.023498 -0.053638 -0.028451 0.115612 -0.064929 0.171478 -0.040929 -0.087386 -0.066328
RLL -0.000637 -0.180696 0.119862 -0.084072 0.074560 0.005580 -0.014642 -0.019260 0.052222 -0.029112 -0.125306 -0.002283 0.051892 -0.153750 -0.058445 -0.086446 0.072686 -0.041707 -0.062608 0.019440 0.080632 0.027087 -0.051452 0.074670 -0.042337 0.138746 -0.083514 0.048521 -0.133432 0.055362 -0.006412 0.184869 -0.124366 -0.003656 0.000541 -0.065242 0.077478 0.055269 0.015699 0.100435 0.123971 0.093845 0.077877 0.005389 -0.082293 0.278030 0.055263 0.009649 0.097824 -0.019945 0.073985 0.012874 0.034089 0.006731 0.100904 -0.063122 -0.026600 -0.069487 0.122301 0.088384 -0.059669 -0.169697 0.245889 0.038266 0.060884 0.054556 0.080666 -0.103247 0.198779 -0.166645 0.158188 -0.160048 0.078106 -0.155561 0.016609 0.141164 -0.198137 -0.120878 -0.081652 -0.136706 -0.074847 -0.022694 -0.011537 0.081090 -0.189789 -0.001852 -0.102149 -0.031850 -0.059159 -0.054854 0.009744 -0.023115 0.058738 0.005161 0.120992 -0.017526 -0.016200 -0.100663 -0.001994 0.186213 0.245134 -0.139387 0.153202 -0.058452 -0.241264 -0.062653 0.015815 0.117814 0.071558 0.199259 -0.059061 -0.071966 -0.104903 -0.072015 0.010633 -0.022123 -0.158361 -0.051415 -0.020306 0.062359 -0.020208 0.014301 -0.071837 -0.126449 0.095806 -0.151938 -0.108858 0.179351 -0.051200 -0.005006 0.082433 -0.010728 -0.037457 0.044706 0.057298 -0.023990 0.140255 -0.026542 -0.126820 0.147979 0.044706 -0.054494 0.071942 0.131306 0.080727 -0.016413 -0.014348 0.120648 -0.046019 -0.048686 -0.115620 0.042771 -0.095593 0.003348 -0.017038 -0.176826 0.064175 -0.000707 0.091089 -0.015898 -0.133935 -0.000965 -0.053318 -0.135918 -0.027997 -0.183163 -0.036403 0.035433 -0.094092 -0.010863 -0.032775 0.119609 -0.072937 0.041766 -0.041858 0.124259 -0.080147 -0.099446 0.154488 -0.044558 0.172427 -0.014866 0.026920 -0.029189 -0.002944 0.099078 -0.022194 -0.128431 0.063222 -0.107291 0.068528 -0.086771 0.021942 -0.030197 -0.031823 -0.103094 0.130496 0.043582 -0.055322 -0.100634
ELL -0.020068 -0.124634 -0.056586 -0.105308 -0.043197 0.112021 -0.040772 -0.110323 0.219175 0.125895 0.003314 0.099425 0.032664 -0.047491 0.048936 -0.097824 -0.010872 -0.078481 0.039609 0.127950 0.065978 0.122193 0.033306 -0.175548 0.005687 0.255059 -0.025864 0.007054 0.126535 0.109327 -0.106420 0.058722 0.050272 -0.111274 0.110530 -0.161642 0.084639 0.096168 0.148047 0.225921 0.038897 0.041679 0.080734 -0.044277 -0.016053 0.100271 0.156192 0.076499 0.102583 -0.097827 0.118594 0.027640 0.044686 0.016297 0.043770 0.032158 0.029991 -0.151260 0.211858 0.015971 -0.057667 -0.088517 0.145867 -0.082198 0.044388 -0.001975 -0.115367 -0.217489 -0.009995 -0.250085 -0.007779 -0.120905 0.002941 -0.161253 0.063039 -0.069298 -0.152093 -0.005365 0.047646 -0.084728 -0.063644 0.021215 -0.056632 0.048385 -0.040353 0.045470 -0.249403 0.019803 -0.022903 -0.051665 -0.124457 -0.184546 0.009507 0.068093 0.004101 -0.057638 -0.039812 0.020783 0.026702 0.064735 0.293192 -0.195022 0.034282 -0.168328 -0.189123 -0.065625 -0.018797 0.024047 0.000623 0.198561 -0.012304 -0.068778 -0.156579 -0.095478 0.135477 0.051188 -0.135362 0.020527 -0.017379 -0.014681 0.026168 0.026408 -0.155416 0.020099 0.159695 -0.139971 0.062994 0.059684 0.100532 -0.103408 0.028661 0.059569 0.004440 -0.021440 0.055739 -0.040644 0.238225 -0.157529 -0.022778 -0.045987 0.096385 0.044315 -0.304082 0.010753 0.069825 0.189615 -0.091108 0.081090 -0.019018 -0.058729 -0.006465 0.082665 -0.003087 -0.028644 -0.016828 -0.092391 0.040030 0.110577 0.092964 0.169574 -0.240192 0.077957 -0.062763 -0.215334 -0.015389 0.054538 0.013689 0.047226 0.135532 -0.147514 -0.142675 0.009729 -0.107523 -0.004839 -0.170469 -0.000817 -0.058637 0.109165 -0.019551 0.028212 0.117709 0.065571 0.025844 -0.020426 -0.056656 0.021957 -0.260385 -0.236848 0.075433 -0.106373 0.181017 -0.087783 0.076291 0.025576 0.124602 -0.065637 0.075682 -0.023472 -0.053902 -0.003717
ALS -0.080912 0.091058 0.112082 -0.019746 0.060303 0.110991 0.111812 -0.043826 -0.079190 -0.174753 -0.194623 -0.061823 0.029129 -0.229242 0.000327 0.040392 -0.024071 -0.046978 -0.071180 -0.016383 0.270755 0.115631 0.019359 -0.065029 0.089965 -0.042846 0.037602 -0.076769 -0.080714 0.036134 -0.098923 0.000402 -0.109506 -0.181109 -0.070948 -0.035352 -0.073972 0.070614 0.091751 0.146657 -0.020563 0.108392 0.131147 -0.041659 -0.022276 -0.054477 0.128483 0.082747 -0.069686 -0.003010 0.104965 -0.043589 0.023632 0.005583 0.105567 0.053910 -0.061079 -0.182835 0.171496 0.104491 0.106850 -0.043447 -0.110469 0.067556 -0.030991 -0.097333 -0.103376 -0.100076 -0.010993 -0.168125 -0.037157 -0.044000 -0.029225 0.047706 0.045957 0.094404 -0.093238 -0.052661 -0.046177 -0.023035 0.077873 0.011795 0.055284 -0.022576 -0.051199 0.033803 -0.089008 0.074255 -0.032849 -0.009262 -0.037046 -0.052992 0.134561 -0.040505 -0.138798 0.030710 -0.053281 -0.087369 -0.140866 0.228942 -0.016007 -0.074771 -0.018804 -0.122579 -0.218315 -0.061663 -0.086141 0.029219 0.046860 -0.011969 -0.047888 -0.089495 -0.088963 -0.062838 0.009349 0.003342 0.018748 -0.037333 -0.077760 0.062200 0.013920 0.135525 -0.179716 -0.073290 -0.146511 -0.056364 0.076960 0.120180 0.101467 -0.122183 -0.064420 0.090532 -0.081762 -0.104638 0.090058 0.135896 0.245797 0.070079 -0.020067 -0.107355 -0.026807 -0.010967 0.114655 -0.071059 -0.083436 0.106094 -0.073465 0.099682 0.032213 0.037301 -0.172945 -0.029230 -0.141175 -0.334697 0.070324 -0.022910 -0.063070 -0.092503 0.103991 0.057521 -0.035952 0.126817 -0.101163 -0.024362 0.012537 -0.109839 -0.086943 0.201932 -0.113564 -0.104472 -0.012429 -0.079195 -0.020707 -0.045566 -0.247605 -0.043273 0.049958 -0.019485 0.042582 0.083322 0.114946 -0.016030 0.192722 -0.099243 -0.071749 -0.113396 -0.063855 0.033747 0.203994 -0.116744 0.099540 -0.070195 -0.051925 0.091253 -0.085910 -0.171856 0.000140 -0.002037 -0.059041 -0.021816
DAA 0.025709 -0.067285 0.042285 -0.002576 0.038677 0.098772 -0.006413 -0.107104 0.145870 -0.073411 -0.003112 0.070398 0.021951 0.007732 -0.065072 -0.038084 0.086657 -0.042021 0.007829 0.218475 0.140316 -0.063489 -0.091349 -0.044213 0.064646 0.051973 0.128038 0.039960 -0.074116 0.126398 -0.029731 0.106340 -0.082980 -0.104280 0.080585 0.070152 0.118473 0.166185 -0.014125 0.077829 -0.073106 0.039814 0.014024 0.015499 -0.024419 -0.033000 0.116518 0.092257 0.056608 -0.065211 0.070773 -0.003830 0.056164 0.039294 0.129955 -0.016068 -0.099137 -0.118001 0.051759 -0.000653 -0.041020 0.032971 -0.057303 0.066405 -0.059577 -0.061588 -0.055072 -0.031099 0.123226 -0.052371 0.037240 -0.128273 -0.046275 -0.078682 0.095457 0.056823 -0.008021 -0.104984 0.041929 -0.200122 0.103329 0.064611 0.068952 -0.116706 -0.133012 0.036419 0.032314 -0.018762 0.026841 -0.026418 -0.103603 0.087358 -0.055750 0.032165 0.073440 0.109028 -0.045045 -0.099730 0.089610 0.164934 0.074840 -0.135875 -0.009049 -0.194043 -0.059435 -0.065846 -0.112993 -0.007754 -0.049896 0.032104 0.028128 -0.081119 0.010727 -0.159543 -0.037665 0.113795 -0.067701 -0.042294 -0.053366 0.125255 0.005793 0.239181 -0.118816 0.126543 0.029905 0.096401 0.020330 0.103611 0.080882 0.074208 -0.199883 0.097005 -0.053835 -0.033874 0.107705 0.091704 0.015317 -0.071230 0.008363 0.022868 0.047991 -0.078994 -0.015943 0.065903 0.127052 0.114313 0.146839 0.014574 -0.050636 -0.087920 0.058628 0.043789 -0.002345 -0.209811 0.004024 -0.147942 0.006655 0.115215 -0.117898 0.104363 0.063851 0.013764 -0.182195 0.014638 -0.050748 -0.111520 -0.213358 0.058832 -0.043392 -0.034156 0.045668 -0.073133 -0.160151 -0.020089 -0.192200 -0.099127 -0.163664 -0.037861 0.109725 -0.008548 0.070647 0.078973 0.156544 0.082720 0.000236 -0.008437 -0.185538 0.018319 0.107088 -0.024903 0.067117 -0.049600 0.043488 -0.061954 0.152585 -0.125645 0.128936 0.085431 -0.103584 -0.032658
AGG -0.084472 -0.005421 -0.028276 0.269815 -0.024084 0.090112 0.081107 0.078956 -0.129573 0.013103 -0.014042 0.202283 0.194872 -0.132763 0.231092 -0.083379 -0.132087 -0.041209 0.070918 0.192516 0.305788 -0.031326 0.072415 0.014141 0.303538 0.170657 -0.021768 -0.069726 -0.055637 -0.112491 -0.068798 -0.041732 -0.143601 0.048825 0.132402 -0.008901 -0.174853 -0.130252 0.108246 0.116061 -0.246736 0.189316 -0.025691 -0.051922 0.147617 0.149503 0.025947 0.055983 0.100301 -0.032319 0.135545 -0.035584 0.164106 0.149683 -0.003100 0.176961 -0.064672 0.027108 0.224754 -0.106444 0.056747 -0.121232 -0.076163 0.064382 -0.086085 0.106910 -0.096418 -0.146560 0.043377 -0.177517 -0.022045 -0.090491 0.178230 0.095164 0.227848 0.142432 0.198805 0.206517 0.040864 -0.174825 0.116652 0.222545 0.196789 -0.256118 -0.449371 -0.076972 0.442330 -0.126555 -0.050951 -0.048400 0.032273 -0.145891 0.300733 0.315115 0.024489 0.449353 0.087708 0.042891 -0.144789 0.192374 -0.222678 0.122652 0.251203 -0.071363 -0.184850 -0.195642 0.024689 0.003725 0.293264 -0.033893 0.152537 -0.058412 -0.001457 0.371294 0.025637 0.092596 0.109969 -0.069260 -0.213140 -0.018716 0.205741 0.009268 -0.154155 -0.040818 0.075594 -0.081839 -0.078335 0.151678 -0.042481 -0.172525 -0.072538 -0.052140 -0.090115 -0.204014 0.147216 0.016673 -0.134751 0.155235 -0.005710 -0.095257 -0.162651 0.040881 0.013778 0.056348 -0.021092 -0.057839 -0.209514 0.093544 -0.253248 -0.328845 -0.013566 -0.306862 -0.146666 -0.241475 0.252534 -0.080472 -0.273064 -0.069537 -0.019584 -0.067539 0.070793 0.062010 -0.038204 0.012373 -0.079959 -0.126584 -0.124055 0.269474 -0.213284 -0.085300 0.113434 -0.113489 -0.160225 0.309362 -0.103812 -0.027400 0.061410 0.084141 0.064916 0.034614 0.118073 -0.154222 -0.046573 0.032558 -0.151133 -0.139598 0.045470 -0.011428 -0.072742 -0.118633 0.124850 -0.045740 0.156147 0.052205 0.061789 0.117482 0.218378 0.010647 -0.066117 -0.050540
LSL -0.114796 0.013523 -0.020305 -0.073775 -0.111260 0.079624 0.113446 0.071348 0.009283 -0.091353 -0.232409 0.238458 0.138292 -0.022820 -0.061295 -0.122193 0.069705 -0.207158 0.009568 -0.044795 0.046736 0.060634 0.157050 0.121310 0.095706 -0.193013 -0.055775 -0.058857 -0.075559 0.041752 -0.097588 -0.037339 -0.050564 -0.042614 -0.099386 -0.094020 -0.063845 0.039427 0.200646 0.046383 -0.022204 0.202964 0.055303 0.060942 0.050300 -0.015854 0.121720 0.036593 0.092430 -0.135972 0.053143 -0.009154 0.070139 0.034855 0.067955 -0.045390 -0.108641 -0.228673 0.168652 -0.050262 0.201951 -0.053273 0.000406 0.180636 -0.099348 -0.137026 0.023310 -0.166057 0.051948 -0.038174 -0.030125 -0.122938 -0.027099 0.014679 -0.014842 0.136323 0.025071 0.186473 -0.083931 -0.101755 0.037936 -0.065284 0.153881 -0.011242 0.050213 -0.087111 0.021350 -0.019348 0.068040 0.009904 -0.060747 0.010338 0.117439 0.077739 0.016817 -0.023125 -0.080741 -0.024033 -0.017874 0.124702 0.122083 -0.216592 0.128940 -0.019235 -0.206972 -0.015590 -0.140828 -0.030907 0.102549 -0.024199 -0.134166 -0.003854 0.080682 -0.162701 -0.064142 -0.021809 -0.103604 -0.001642 0.110385 0.095954 0.121033 0.022150 0.015954 -0.100696 -0.050182 -0.227551 0.065419 0.274499 -0.079466 -0.084779 0.107313 0.076215 -0.018431 -0.080235 0.074477 -0.108990 -0.030801 0.118463 -0.007655 0.092106 0.150346 -0.124927 0.033824 0.079368 -0.048759 0.098587 0.014561 0.213200 -0.133328 -0.028124 -0.152929 0.005834 0.018182 -0.142393 0.024747 0.078053 0.039867 0.023872 0.085552 0.173277 0.108774 0.035066 -0.059955 0.019629 0.005295 -0.120893 -0.033221 0.029082 -0.166854 -0.044897 -0.054359 -0.137706 0.003571 -0.020998 -0.280596 0.060983 -0.139557 -0.021062 0.086058 -0.128972 -0.015040 0.152338 0.074611 -0.111147 -0.080823 0.035042 -0.067967 -0.141574 0.097533 0.164644 0.035447 -0.043554 0.002312 0.090740 -0.054078 0.005866 0.007349 0.103872 -0.155571 0.121860
VVA -0.043189 0.058971 -0.058474 0.024072 0.002407 -0.008002 -0.043263 -0.043949 -0.026410 0.021226 -0.147468 0.160367 -0.128018 0.055356 0.060948 0.048641 -0.034574 0.003644 -0.054657 0.156078 0.146003 0.076140 0.066217 0.084539 0.205637 -0.087126 -0.142756 -0.027040 -0.113175 0.098210 -0.054510 -0.012113 0.015219 0.069688 -0.048685 -0.090896 0.041442 -0.003780 -0.017125 0.076411 -0.172744 0.047329 0.170417 -0.058397 0.015425 -0.032859 -0.030649 0.074776 -0.005361 -0.049775 0.060483 -0.074740 0.013966 -0.044182 -0.042175 -0.026877 -0.010315 -0.218055 0.121918 0.028743 0.100249 -0.106531 -0.002785 -0.039850 0.038574 -0.114931 0.012738 0.045170 0.147811 -0.139004 -0.015485 0.050058 -0.004763 -0.021494 0.175530 0.105555 -0.082276 -0.018877 -0.032648 -0.181836 0.230471 0.043218 0.226812 -0.086883 -0.077964 -0.162093 -0.121139 0.040720 0.127058 0.053874 -0.176810 -0.087449 -0.092059 -0.049048 0.020648 -0.037901 -0.002934 0.117538 0.014029 0.128385 0.123947 0.014838 0.133968 0.090414 -0.153518 -0.192702 -0.113190 0.073474 0.005605 -0.104723 0.064100 0.056718 -0.035944 0.039803 -0.059791 0.026096 0.095040 -0.027560 -0.079029 0.142241 0.113031 0.132466 -0.024306 -0.085809 0.021628 -0.003085 -0.013487 0.165609 -0.024957 -0.150828 -0.101084 0.081062 -0.039137 -0.088706 -0.048600 0.084241 -0.081995 0.051610 0.066260 -0.103320 0.076057 -0.060654 0.121790 -0.028760 0.003974 0.111021 -0.035961 0.039071 0.129133 -0.158550 -0.009839 -0.090535 0.034223 -0.044850 0.077622 0.073711 0.033410 -0.016873 0.124238 0.120588 -0.212490 0.035074 -0.110839 0.018105 -0.063145 -0.126680 -0.092253 0.046219 -0.114815 0.032123 -0.138378 -0.093489 -0.078165 -0.009622 -0.321232 0.055604 -0.157794 -0.103343 0.105499 0.091569 0.077847 -0.030582 0.015512 -0.008734 0.035539 -0.061214 -0.172668 -0.016931 0.088789 0.002147 0.020108 -0.144100 -0.141371 -0.067200 0.021093 -0.103670 0.165760 -0.074112 -0.080492 -0.000412
LLD -0.130688 -0.142105 0.001261 -0.220595 0.105789 0.087414 -0.026907 0.009485 0.137994 0.204807 -0.097702 0.098310 0.097404 0.023721 -0.115161 -0.108784 0.241412 -0.040357 -0.050061 0.123074 0.205353 0.100893 0.079502 -0.009490 -0.052913 0.121624 0.116531 -0.234275 0.128790 0.074096 -0.043515 -0.027548 0.065361 -0.150440 0.033612 0.065270 0.059101 -0.134458 0.150049 0.164716 0.123266 0.005605 0.025783 -0.009036 0.022911 0.002980 0.053844 0.138249 -0.009102 -0.030923 0.136480 -0.076048 -0.022953 -0.128396 -0.042324 0.063341 -0.063882 -0.160530 0.109518 0.141206 -0.069764 -0.235295 0.017676 0.012960 -0.008318 -0.099215 -0.017745 -0.102686 0.122812 -0.232520 0.029891 -0.205436 0.047691 -0.040821 -0.067025 0.122776 0.002259 -0.044539 -0.079458 -0.123415 -0.041048 0.033001 0.035793 0.043988 -0.267317 0.102435 -0.056832 0.043022 0.006061 0.062919 -0.202975 -0.004598 0.181908 -0.020870 0.248787 -0.091004 -0.230331 -0.092281 0.007745 0.093815 0.097522 0.082776 -0.090145 -0.028243 -0.101762 -0.100094 0.050506 -0.043316 0.080679 -0.048293 0.102345 -0.083020 -0.169759 -0.065199 0.048200 0.021646 -0.214441 -0.038885 -0.137759 0.179041 0.029727 0.096054 0.046756 0.068874 0.197778 -0.204211 0.059985 0.340239 -0.000912 -0.107443 -0.184052 0.137889 0.122594 0.066259 0.139639 0.067511 0.110205 -0.052432 0.021917 -0.056435 0.008666 -0.041074 -0.063811 -0.139567 0.027101 0.126216 -0.052558 0.147753 0.009356 0.036750 -0.046656 -0.080641 -0.005503 -0.006804 -0.133084 0.042726 0.082429 0.019382 0.093265 0.060639 -0.064265 0.077988 -0.028795 -0.051859 0.023712 -0.053486 0.001006 0.001737 -0.004477 -0.208742 0.059792 0.012914 -0.030292 -0.133184 -0.075845 0.094469 -0.172180 0.174302 -0.001252 -0.100928 0.166090 0.147579 0.116233 0.030170 0.072282 -0.070099 -0.009070 -0.284232 -0.013728 0.022613 0.095676 0.154470 0.219078 -0.041758 0.092185 -0.081692 0.043218 0.081256 0.018665 -0.173895
SLL -0.202197 0.113846 0.001543 -0.050214 0.026950 -0.055866 -0.084793 0.004205 -0.056127 -0.074951 -0.097846 0.081127 0.223095 0.002979 -0.068177 -0.140880 -0.074197 -0.038111 -0.050417 0.098475 0.127467 0.088574 0.144277 0.059479 -0.070596 -0.005753 0.020561 0.096040 -0.158766 0.121132 -0.145327 0.040643 0.020493 -0.070640 -0.045984 -0.139727 -0.098896 -0.062866 0.277375 0.034215 0.007679 0.064746 0.091711 -0.003280 0.149664 -0.006012 0.046920 -0.101813 0.011021 -0.131152 0.091822 -0.079616 -0.008122 0.052902 0.017955 -0.044305 -0.027483 -0.123641 0.151711 0.089522 0.096668 0.024896 0.101254 -0.012060 -0.238693 0.011071 0.018504 -0.153389 0.010747 -0.152032 0.019552 -0.030435 0.018082 0.026973 0.053878 0.111907 0.036612 -0.004933 -0.078978 -0.063233 0.208556 0.003361 0.091242 0.063031 -0.116212 -0.072108 0.075194 0.070727 0.072757 -0.012820 0.027453 -0.017571 0.113239 0.080322 0.026761 -0.031306 0.046585 -0.013490 0.000273 0.154217 0.137776 -0.118441 0.146404 -0.105405 -0.114553 -0.037364 -0.235225 0.033693 0.050569 -0.010690 -0.033546 0.034338 0.025671 -0.174852 0.093893 -0.080920 0.084972 -0.080192 0.018380 0.059215 0.081970 -0.010803 -0.178945 -0.145054 0.041014 -0.098460 0.146257 0.192829 -0.014224 0.051051 -0.042015 -0.044445 -0.046586 -0.053007 -0.047358 -0.064780 0.060062 0.061193 -0.093402 -0.021782 0.028330 -0.058678 -0.028834 0.012488 -0.086226 -0.011451 -0.082786 0.186854 -0.036006 -0.038276 -0.129404 0.039602 -0.019349 -0.019677 -0.007636 0.028321 0.036558 -0.082372 0.187031 -0.029786 0.008511 0.069021 -0.059997 -0.104290 0.113049 -0.181400 -0.062257 0.127605 0.007103 -0.062800 -0.073014 0.028571 -0.119885 -0.078350 -0.171979 0.020348 -0.032756 -0.122921 0.073761 -0.164161 0.099928 0.025944 0.186614 -0.003661 -0.030462 -0.018918 -0.016836 -0.071994 0.142086 -0.054175 0.048311 -0.098891 0.010567 0.100370 -0.057844 -0.041746 -0.059280 0.033611 -0.062563 -0.038632
TAA -0.076320 -0.077928 -0.041821 -0.061085 0.140593 -0.120470 0.056257 0.018889 -0.040626 -0.099826 0.011696 0.200431 0.058909 0.045893 0.180695 -0.129432 0.246328 -0.147501 0.074073 0.261930 0.071056 -0.089245 0.052855 0.033418 0.296885 -0.097433 -0.029481 0.014932 -0.068686 -0.038377 -0.106995 0.087470 0.003089 -0.102886 0.006737 -0.113550 0.216557 -0.040796 0.180792 -0.037952 -0.079039 -0.056337 0.164894 -0.062370 -0.085956 -0.062899 0.137118 -0.049870 0.163128 -0.041321 0.030995 -0.075857 0.002291 0.052729 0.127919 0.045456 -0.114128 -0.181127 0.117311 0.018959 -0.052978 -0.032906 0.033577 0.032504 -0.119583 -0.144080 -0.005594 0.139986 0.118198 -0.038542 -0.150668 0.015440 -0.227144 -0.124643 -0.011295 0.156555 -0.337506 -0.017078 -0.075486 -0.039449 0.172950 0.081851 0.151874 -0.210405 -0.105925 -0.162026 0.102139 -0.152001 0.008510 0.145201 -0.201840 -0.007790 0.095835 0.047052 0.115324 0.115534 0.061214 -0.052071 -0.033722 0.179407 -0.012341 -0.141883 0.093826 -0.094615 -0.157200 0.038840 -0.258923 -0.030948 0.128894 -0.185713 0.089282 0.064306 -0.064157 -0.099790 0.048591 0.014281 0.260912 0.028089 -0.028146 0.045987 0.031144 0.004958 -0.297488 0.117907 0.056143 -0.008010 -0.129853 0.104233 -0.136352 0.120849 -0.130119 0.021536 0.029716 -0.099417 0.211436 0.033099 -0.070876 0.024155 -0.037163 -0.190161 0.230651 0.022642 -0.010219 -0.075312 0.062985 0.054736 0.010006 -0.073353 0.020496 0.092407 -0.196172 0.114525 0.109536 -0.078471 -0.032532 -0.111163 0.057172 0.144494 -0.127926 0.154167 0.028880 0.050003 -0.197847 -0.055465 0.026407 -0.120017 -0.012596 0.081380 -0.125363 -0.167041 -0.169171 -0.107269 0.066005 -0.089982 -0.041065 -0.043269 -0.165718 0.047970 0.086712 -0.180761 0.035483 -0.127313 0.070919 -0.057705 0.044861 0.052936 -0.098876 0.006170 0.095407 0.033685 0.024019 -0.042257 0.163310 -0.165228 0.123730 0.080568 0.109168 0.065468 0.036324 -0.009961
ADA -0.016060 0.030614 -0.182046 0.032873 0.052647 0.057362 0.027794 -0.026475 0.125000 0.054016 -0.053967 0.105797 -0.016226 -0.006610 0.015114 -0.007091 0.077657 -0.098785 -0.059508 0.135083 0.213160 -0.133642 0.067061 -0.133093 0.036358 0.137790 -0.014493 -0.044166 0.012407 0.114039 0.040827 0.107718 -0.082687 -0.074303 0.001504 0.088981 0.040443 0.170941 0.100577 0.087673 -0.152430 -0.008485 -0.009490 -0.025454 -0.061464 0.048301 0.056637 0.053562 -0.042343 -0.163868 0.051094 -0.003620 0.098184 0.088204 0.122977 0.061021 -0.202245 0.000855 0.148691 0.051523 0.081190 0.077798 0.027050 -0.046291 -0.047305 -0.101677 -0.015218 -0.087032 0.134100 -0.108711 -0.145225 -0.112872 -0.031390 -0.074385 0.041798 0.004011 -0.066369 -0.097300 -0.170843 -0.197933 0.099396 -0.048352 0.052712 -0.114269 -0.138616 -0.009271 -0.079349 -0.002077 0.031722 -0.121094 -0.038943 0.002190 -0.096516 -0.082806 0.078919 0.050402 -0.147294 -0.024584 -0.019584 0.114252 0.047156 -0.093534 -0.000408 -0.023590 -0.111490 0.094794 -0.059260 0.093851 -0.006005 -0.116040 0.115747 -0.038082 0.030685 -0.025207 -0.111169 -0.016383 -0.097195 -0.046027 -0.008631 0.090873 0.011559 0.142242 -0.098619 0.022121 -0.073017 0.036611 -0.032455 0.056387 0.028608 0.201807 -0.140478 -0.080361 -0.088289 -0.094292 -0.062168 0.048635 0.088934 -0.048053 0.036088 -0.069680 0.070899 -0.055860 -0.034169 0.009915 0.203175 0.155939 0.106544 0.096582 0.031880 -0.068162 -0.027349 0.028171 0.000484 -0.203326 -0.095707 0.013860 0.088799 0.085321 -0.114888 0.134563 -0.014201 0.041018 -0.076435 -0.011809 0.026918 -0.126466 -0.188933 0.037995 0.028376 -0.083766 -0.078322 -0.007686 -0.068534 -0.043646 -0.251445 -0.133702 -0.111377 -0.138437 -0.039893 0.119394 0.185398 0.051391 0.099158 -0.045869 -0.031284 -0.110788 -0.198245 0.087360 0.108745 -0.110322 0.149804 -0.018722 -0.028043 -0.025602 0.137726 -0.033572 0.036115 0.152200 -0.020792 0.029982
VAG -0.172450 0.011892 -0.128814 -0.145286 0.009897 0.002464 0.039246 0.054500 -0.061402 -0.037826 -0.103834 0.148731 0.036124 -0.091201 0.020698 0.093997 0.082598 -0.115675 0.044451 0.196367 0.309842 -0.022644 -0.069331 -0.018788 0.013731 -0.094936 -0.084187 -0.187283 -0.103241 0.089120 0.042227 -0.120783 0.106313 -0.060197 0.105689 -0.101362 0.063193 0.015083 0.214109 -0.013882 -0.128338 -0.017581 0.254326 -0.112426 0.014375 -0.024930 -0.038336 -0.018288 0.045493 -0.169087 0.048280 -0.139452 0.100422 0.146153 -0.091927 0.046052 0.040758 -0.248667 0.109130 0.108287 -0.029730 0.070054 -0.038209 -0.029768 -0.065045 -0.064866 0.020243 -0.074063 0.190676 -0.065788 -0.055614 -0.098468 -0.008299 0.128752 0.170337 0.150115 0.013552 0.008543 -0.014747 -0.156979 0.157763 0.034286 0.208119 0.089365 -0.018178 -0.058837 0.053941 0.026889 -0.126120 0.045895 -0.016975 0.013678 0.110588 0.037981 0.017139 0.071852 0.001999 -0.011826 0.025142 0.066155 0.041231 0.057575 0.105409 -0.034052 -0.110968 -0.051867 -0.193618 0.100970 0.007336 -0.115043 -0.030180 0.058014 0.035409 0.006908 0.019859 0.057044 -0.067913 0.063375 -0.096007 0.027877 0.010995 0.116771 -0.234678 -0.005301 -0.019630 -0.025426 -0.046788 0.140814 0.092475 -0.071204 -0.123236 0.092600 -0.031031 -0.152352 -0.037891 0.162171 -0.001171 -0.009249 -0.031668 -0.207180 0.061886 -0.015907 0.047162 0.010700 -0.066730 0.104319 -0.013499 0.051321 0.008671 -0.129445 -0.147514 -0.038115 -0.223284 -0.003440 -0.003769 -0.122674 -0.075524 0.006208 0.143867 -0.069255 -0.015234 0.091596 -0.122610 -0.013220 -0.060546 -0.061352 0.073560 0.016809 -0.133795 0.064950 -0.049105 -0.037102 -0.019883 -0.104642 -0.267809 -0.108647 -0.008521 -0.000170 0.121825 0.026845 -0.008883 -0.072853 0.003523 0.006093 0.011537 -0.092921 -0.104587 0.076127 -0.010376 -0.028581 -0.077394 -0.015666 -0.148782 0.054094 0.070375 -0.035545 0.112990 -0.011897 -0.012786 0.035690
GLG -0.206949 -0.078233 0.012867 -0.170263 -0.034858 0.268889 0.183235 0.178157 -0.010584 -0.138232 -0.312942 -0.044030 0.025769 0.001398 -0.064864 0.050848 0.014430 0.054713 0.049652 0.091250 0.334735 -0.060560 0.032825 0.129004 0.084043 -0.280461 -0.213612 0.250093 0.053361 0.135675 0.024031 -0.024197 -0.078195 0.128843 -0.028084 -0.102360 -0.200522 -0.151036 0.179329 0.026442 0.085522 -0.021105 0.071842 0.045834 -0.009134 -0.028821 0.040233 -0.090299 -0.129193 -0.211443 -0.155742 -0.074429 0.134202 -0.109531 0.200719 0.028152 0.071189 -0.174470 0.150988 -0.099173 0.058639 0.159952 0.028810 0.085070 -0.046420 -0.087408 -0.093818 -0.100767 0.168254 -0.011461 0.010118 0.126294 -0.082756 0.188085 0.201277 0.141801 -0.075812 -0.170803 -0.244816 -0.208257 0.184193 0.144435 0.246831 -0.071028 -0.154989 -0.135595 0.127970 -0.097476 -0.130370 -0.049913 -0.205848 -0.117486 0.096611 0.151998 -0.275694 0.155425 -0.065483 0.087144 0.044762 0.046008 0.135418 -0.027912 0.012189 -0.035668 -0.074959 0.003179 -0.280342 -0.011969 0.120761 -0.064726 -0.016434 -0.009409 0.115957 0.136933 0.124090 0.069070 0.044575 -0.105187 0.002902 -0.123012 0.046463 0.175174 -0.066516 -0.025374 0.062203 -0.104009 -0.042928 0.172853 0.207690 -0.020057 -0.161211 0.052446 0.254258 -0.059246 0.104037 -0.006932 -0.038887 -0.008391 -0.060869 -0.005796 -0.080315 -0.029242 0.091404 -0.045891 -0.008322 0.022932 -0.046110 0.193039 0.004118 0.061224 -0.109493 -0.055873 -0.179004 -0.035144 -0.099474 0.065627 -0.185166 -0.178934 0.186732 0.101233 0.088096 -0.026685 -0.076001 -0.120788 -0.008538 -0.023890 -0.002764 0.081455 -0.202148 -0.022819 -0.243595 0.032576 0.048656 -0.111664 -0.124546 -0.113391 -0.120486 -0.149942 0.101092 0.090823 0.137673 0.047215 0.322464 -0.107117 -0.209011 -0.046828 -0.082051 0.108882 0.062000 -0.231375 0.000928 -0.007021 0.003993 -0.009726 0.175281 0.139362 -0.069653 -0.107912 -0.092300 -0.067844
TLA -0.108999 0.030455 -0.052017 -0.002468 0.129412 -0.054611 0.022884 0.074690 -0.001382 0.000131 -0.268954 0.032061 -0.009992 -0.043890 -0.014534 -0.067788 0.025301 -0.096474 -0.033063 0.050549 0.187838 -0.014626 -0.068505 0.092879 0.044766 0.032119 -0.175301 -0.196347 -0.047645 0.028734 -0.055189 0.034185 -0.069569 -0.189063 0.231036 -0.195819 -0.019433 -0.061084 0.038305 0.222588 -0.061494 0.004185 0.060204 -0.068975 0.048955 0.031017 -0.107864 0.092581 0.104230 0.089001 0.234692 -0.131025 0.116586 -0.045797 0.105582 0.049182 -0.140582 -0.224854 -0.053957 0.128185 0.024275 0.142089 0.136671 0.022458 -0.171258 0.209590 0.141411 -0.116724 0.158459 -0.063593 -0.091639 0.034712 0.017091 0.028489 0.070927 0.123757 0.002159 0.107916 -0.119400 -0.011598 0.033985 -0.100159 0.077215 -0.056187 -0.031520 -0.087158 0.029188 0.065483 0.066687 0.067259 0.057642 -0.092912 -0.006995 0.203081 0.205007 0.064198 -0.078416 0.076711 -0.008395 0.177352 0.128867 -0.147577 0.082243 -0.047568 -0.044544 -0.083135 -0.052611 0.072167 0.012730 0.010994 -0.140616 -0.112723 -0.029155 -0.036983 0.075726 0.120231 0.142674 -0.123369 -0.118191 0.129687 0.112132 0.008539 -0.080793 0.024715 -0.105773 0.035287 0.061770 0.218635 -0.176211 0.214434 -0.048549 0.228953 0.054827 -0.032325 0.138256 -0.152602 -0.029478 0.047377 -0.075250 -0.068084 0.038274 -0.091735 0.152745 0.056884 0.092197 0.055130 0.029797 0.146821 -0.070473 -0.009465 -0.104611 -0.078216 0.100845 -0.009759 -0.054347 -0.074914 0.028117 -0.020249 0.263432 -0.048257 -0.026090 0.163422 -0.200778 0.014557 0.080855 -0.090200 -0.152435 0.062171 -0.087998 -0.094363 -0.085336 0.058598 -0.082374 -0.164727 -0.119918 -0.006645 -0.014313 -0.174915 0.119037 -0.105447 0.033652 0.009143 0.073105 -0.177844 0.055454 -0.068394 -0.140706 -0.057106 0.242464 -0.119641 0.120024 -0.076833 -0.004320 -0.032911 0.037262 -0.148969 0.122737 -0.043369 0.014297 0.060464
LTA -0.181973 -0.017300 0.042159 0.145566 0.080757 0.011996 0.115956 -0.015145 -0.028572 -0.174105 -0.157081 0.196887 -0.061843 0.149322 0.006131 -0.126679 -0.167035 -0.067692 -0.058496 0.014628 0.085272 0.154179 -0.083526 0.137683 0.186702 -0.054589 0.210014 0.031156 -0.022314 0.010917 0.093521 0.008227 0.049728 -0.030211 -0.059027 -0.081933 0.068115 0.080188 0.036310 0.045033 -0.058599 0.003774 0.214796 -0.072396 0.219801 0.057678 0.109611 0.004277 0.077704 -0.151393 0.055042 -0.126447 0.041995 -0.019022 0.123429 -0.082342 -0.130192 -0.095713 0.150473 0.177020 0.130749 -0.084129 -0.235614 -0.222052 -0.069366 -0.185461 0.015582 0.096695 0.156707 -0.144065 0.069027 -0.270160 -0.035103 -0.102452 0.023395 0.067521 -0.012254 0.121626 0.041356 -0.137434 0.058329 -0.089763 0.021823 0.064407 0.010997 0.050467 0.197311 0.013792 -0.047210 -0.071831 -0.181392 0.067643 0.031444 0.012712 0.165915 0.062158 0.070029 0.044589 0.098834 0.157777 0.270799 -0.130231 0.035987 0.137870 -0.126349 -0.179592 -0.361370 0.062991 0.023045 -0.009182 -0.022908 -0.139207 -0.012911 -0.099436 0.164716 0.061203 -0.030908 0.029395 -0.026865 0.265380 0.305612 0.077205 -0.119483 0.088717 0.014509 -0.057112 0.074396 0.308449 -0.176837 -0.117529 -0.070563 -0.236105 -0.090851 -0.111632 -0.046656 0.002307 0.043579 -0.060884 0.042961 0.020802 0.145312 -0.016926 0.026545 -0.021768 -0.156252 0.083071 0.060226 -0.076303 -0.128611 -0.013648 -0.129900 -0.124789 0.176342 -0.097397 0.129010 0.012589 0.218911 -0.050110 0.240314 0.135601 -0.133558 0.150547 -0.001254 -0.050820 -0.080236 -0.179128 0.013364 -0.175405 -0.056968 0.061430 0.045286 0.103498 -0.015021 -0.150381 -0.140463 -0.095831 -0.008659 -0.174264 0.060402 0.052957 -0.001157 0.011096 0.004959 -0.083995 -0.010165 -0.067259 -0.063306 -0.072427 0.123694 0.069554 0.088527 -0.009106 -0.123261 0.150659 0.263910 -0.065231 0.082577 0.174546 -0.119686 0.185791
LDA 0.001150 0.031737 -0.079078 0.038789 0.090558 0.053316 0.141261 0.029376 0.125100 -0.113354 -0.065506 0.024624 0.053500 0.045107 0.041040 -0.173009 0.073010 -0.080108 0.021257 0.116022 0.155595 0.032240 0.051368 0.028916 -0.035959 0.181586 0.024807 -0.072942 0.023351 0.065761 0.119304 0.010021 -0.044167 -0.089396 0.067417 -0.016935 0.125000 0.030093 -0.022764 0.102355 0.017491 0.046103 0.067427 -0.094728 0.030916 0.053345 0.185457 0.099595 -0.031938 -0.207496 0.061117 0.063166 0.018106 -0.031302 0.160730 0.011689 -0.134302 0.072196 0.145077 0.041339 0.000762 0.042470 0.143250 -0.114205 -0.071703 -0.025480 -0.022402 -0.038131 0.038120 -0.127976 -0.094392 -0.132751 -0.066591 -0.172783 0.004908 0.051898 -0.057762 -0.102775 -0.094653 -0.286274 0.004257 -0.112428 0.048401 -0.096743 -0.089292 0.060950 0.025107 0.090484 -0.006410 -0.015735 0.110112 -0.028633 -0.055981 -0.063950 0.148596 0.045231 -0.021047 0.016181 0.033246 0.057382 -0.004515 -0.089209 0.023003 -0.076102 -0.189274 0.010068 -0.122376 0.098578 0.036039 -0.043237 -0.053501 -0.000582 -0.050098 -0.054098 0.002913 -0.005393 -0.108465 0.046367 0.056622 0.111766 -0.079987 0.094902 0.022756 0.167239 -0.015236 -0.136877 -0.065127 0.102126 -0.055791 0.054330 -0.140186 -0.080703 0.031218 0.035001 0.024126 0.113799 0.008646 0.051305 0.033437 -0.080135 0.102067 -0.011968 -0.039630 -0.008611 0.016624 0.101871 -0.026539 -0.062395 -0.025067 -0.173894 -0.050926 0.022073 -0.054702 -0.137086 -0.029156 -0.039315 0.127053 0.021761 -0.035129 0.108885 -0.071958 0.052734 -0.104661 -0.020756 -0.011931 -0.052870 -0.050376 0.075926 -0.047638 -0.191806 -0.033784 -0.076356 -0.153416 -0.075990 -0.151559 0.010196 -0.009449 -0.030436 0.122761 -0.024290 0.076316 0.094849 0.085642 -0.019349 -0.088725 -0.002632 -0.040791 -0.115583 0.107056 -0.042060 0.142167 -0.051053 0.003956 0.090208 0.094449 0.083410 0.140527 0.014287 -0.150537 0.044238
LLE -0.056211 -0.160784 -0.003223 0.016880 0.085491 0.101510 0.066204 -0.026535 0.017997 0.187139 -0.068496 0.153984 0.002995 -0.030631 -0.012479 0.007834 -0.054726 0.039767 -0.188137 -0.012185 0.079036 0.006500 0.123355 0.007278 0.112724 0.309382 0.065405 -0.021499 -0.082571 0.056129 -0.112016 0.006963 0.121264 -0.020515 -0.029057 0.025821 0.039336 0.086160 0.005183 0.203423 0.134648 0.125621 0.186671 -0.025231 -0.107197 -0.009346 0.210798 -0.008924 0.044320 -0.000215 0.055013 0.064954 0.042477 -0.084205 0.116118 -0.011693 0.005596 -0.125236 0.057832 0.200081 0.021164 -0.058326 0.108837 -0.189419 -0.081870 -0.031034 0.130267 -0.026054 -0.012145 -0.264219 0.104586 0.000473 -0.105947 -0.103111 -0.067331 -0.081485 -0.024271 -0.118381 -0.053656 -0.080179 -0.108982 0.130914 -0.048116 -0.054215 -0.123731 -0.047739 -0.133424 0.142596 -0.049733 0.058107 -0.033217 0.012050 0.202521 0.064171 0.167203 -0.079043 -0.066877 -0.098828 0.010712 0.154370 0.145843 -0.251568 -0.180772 -0.210993 -0.219116 -0.082800 -0.055599 0.052266 -0.047349 -0.004996 0.018277 -0.037182 -0.176034 -0.127663 0.069509 0.127199 -0.269034 0.087155 -0.012778 0.059727 0.120264 0.036384 -0.005047 0.081816 0.148456 -0.135286 0.082787 0.122339 0.002180 0.112747 0.096117 0.108834 0.147975 0.003103 0.158550 0.072010 0.180193 -0.146324 0.094979 0.057641 -0.018579 0.047013 -0.135797 -0.174058 0.048244 0.019852 -0.093086 0.009141 -0.057688 -0.154418 -0.154579 0.019826 0.074779 -0.197333 -0.089430 0.111194 0.013896 0.127597 0.158405 0.030748 -0.110337 0.036275 -0.202725 0.033656 0.112603 0.025686 -0.083719 0.028751 0.100566 -0.031407 -0.113401 -0.020278 -0.146097 0.076362 -0.204037 -0.081356 0.024080 -0.003672 -0.014080 -0.173997 0.168463 0.094108 0.202239 0.108695 0.187854 -0.021530 -0.054154 -0.064898 0.100755 -0.059678 0.023615 0.141792 -0.112317 0.058908 0.068606 -0.134757 0.012403 0.003149 -0.030687 -0.106544
AVV -0.219291 0.061965 -0.048789 -0.023221 0.064936 -0.020421 0.024967 0.068898 0.021329 -0.070978 -0.062396 -0.044752 -0.145259 0.023588 0.066953 -0.101193 0.047100 -0.021431 -0.067160 0.134916 0.145781 0.074494 -0.046847 0.078833 0.319380 0.016556 -0.191195 0.023887 -0.075385 0.072380 0.029165 0.158688 0.163627 -0.101501 0.050565 0.013258 0.007174 -0.065152 0.068615 0.021448 -0.115670 -0.037688 0.107954 -0.002350 0.123446 0.036837 -0.041942 -0.065334 -0.113766 -0.120177 -0.026632 0.057089 -0.151507 0.018818 0.057125 -0.066826 0.059794 -0.284219 0.240585 -0.088252 0.091368 0.002983 0.221641 0.120781 -0.078583 -0.011331 0.083178 -0.084208 0.019876 -0.055609 0.011809 -0.170398 -0.183366 -0.015071 0.106250 0.011433 -0.103169 0.003081 0.061801 -0.081497 0.106913 0.012079 0.202615 0.025147 -0.102919 -0.114503 0.062684 -0.032134 0.170649 0.010624 -0.005788 -0.020758 -0.077631 0.116564 -0.037318 -0.114714 0.063709 -0.009871 -0.152316 0.197265 0.013135 -0.161773 0.058652 -0.034684 -0.172640 -0.041729 -0.079223 0.062353 0.113926 -0.111265 0.110874 0.007643 0.056052 -0.014220 0.019455 -0.043871 -0.044849 0.027450 0.001742 0.049250 -0.004865 0.067379 -0.251651 -0.076407 -0.017979 -0.129497 -0.061319 0.045983 -0.027778 -0.016529 -0.289891 -0.056891 -0.180720 -0.106267 -0.042835 0.030320 -0.009904 -0.044334 -0.192955 0.144638 0.163547 0.127564 0.172378 -0.159619 -0.080463 0.135870 -0.017585 0.084847 -0.006800 0.093052 -0.100421 -0.065663 0.039950 -0.036176 0.013973 0.062829 0.069011 0.260149 0.095389 0.106755 0.010100 0.139649 -0.153212 -0.045647 -0.003574 -0.061118 0.000506 0.133101 -0.047964 -0.013985 0.041362 -0.012594 0.004172 0.179125 -0.301382 -0.088889 -0.118685 -0.109403 0.035343 0.035231 -0.010006 -0.000342 0.073175 0.006572 0.045399 0.135543 -0.133206 -0.053451 0.083689 -0.141433 0.074568 -0.128185 -0.107774 -0.081967 0.060551 -0.017580 0.290520 -0.018746 -0.073319 -0.067861
SAA -0.045436 0.043440 -0.030764 -0.094851 0.120942 -0.010495 -0.052601 -0.016290 -0.029229 -0.044176 -0.008313 0.106893 0.125899 -0.024997 -0.017118 -0.060184 0.090992 -0.113507 -0.104199 0.194262 0.191672 -0.114395 -0.034862 0.016473 0.167955 -0.090790 -0.149557 -0.059222 -0.125484 -0.028044 0.029038 0.051581 0.073178 0.040334 0.086143 -0.112823 -0.006334 0.092794 0.065342 0.030300 -0.103999 0.043695 0.115371 -0.072579 -0.031540 -0.032311 0.072168 -0.077155 0.144947 -0.078589 0.013845 -0.114731 -0.018645 0.071409 0.050755 -0.004636 -0.146450 -0.144905 0.177741 0.080558 0.044164 -0.022048 -0.023270 0.092344 -0.106716 -0.131396 -0.066394 -0.123312 0.105576 -0.129586 -0.066980 0.058301 -0.031634 0.040993 0.055975 0.091072 -0.043730 -0.036395 -0.104096 -0.208966 0.260076 -0.025012 0.118237 -0.162514 -0.210788 0.036028 0.006718 -0.031465 0.041329 -0.034874 -0.107879 -0.105698 -0.055625 0.048653 0.099393 0.140897 0.131006 0.035369 -0.054455 0.152968 0.073464 -0.190369 0.139349 -0.065654 -0.062268 0.077283 -0.095294 0.079996 0.126609 -0.104426 0.066283 -0.040707 -0.014457 -0.069954 0.033477 0.082906 -0.004728 0.073210 -0.074236 0.160897 -0.016047 0.042282 -0.104981 -0.002269 0.079355 -0.050042 0.019673 0.153356 0.043320 0.000763 -0.002860 0.001176 0.001466 -0.070795 0.130475 0.009536 0.031600 -0.119300 -0.058447 -0.000072 0.075725 -0.037876 -0.068989 0.013567 0.112620 0.067080 -0.035569 0.042163 -0.029887 -0.004928 -0.040647 0.036028 -0.017729 -0.211085 -0.006773 -0.122349 0.042429 0.055397 -0.022343 0.104089 0.048620 -0.031458 -0.111187 0.032189 -0.027186 -0.042572 -0.076180 -0.012881 0.033001 -0.133313 0.000549 -0.075063 -0.126153 -0.049838 -0.124113 0.002471 -0.155907 -0.039055 0.051279 -0.009774 0.097528 -0.018228 0.131221 0.095191 -0.097453 -0.042697 -0.148861 0.061501 0.117059 0.001693 0.019050 -0.042920 0.071671 0.012476 0.000385 -0.005464 0.006589 0.162351 0.044374 0.108773
AAI -0.282954 0.072838 -0.001055 -0.090013 0.069434 0.152885 -0.126405 0.106531 0.043340 0.098188 0.024013 -0.151735 0.056246 0.076047 0.108944 -0.129522 -0.040172 0.002425 0.024904 0.197303 0.169995 -0.153600 -0.051692 0.018331 0.017871 -0.092850 -0.012889 0.151546 -0.068412 -0.006180 -0.064650 0.152186 0.085201 -0.014733 0.076411 -0.161905 0.002936 0.044277 0.148503 0.041006 -0.082931 0.190759 0.279950 -0.237726 0.114992 0.050305 0.059327 -0.000404 0.026779 -0.236659 0.031115 -0.036478 0.029799 -0.036229 0.039750 0.035078 -0.200502 -0.108734 0.042454 0.065617 0.155529 0.008728 0.116912 0.152151 0.030814 -0.155892 0.096658 -0.177073 0.024968 -0.273726 0.025606 0.035071 -0.128201 0.081447 0.063480 0.114456 0.028953 -0.014469 -0.055697 -0.216694 0.116162 -0.094733 0.189110 0.083189 -0.263229 -0.086877 0.049213 0.026534 0.096512 0.098918 0.162887 0.014648 -0.221483 0.222494 -0.017141 0.046709 0.036783 -0.091438 -0.109455 0.202051 0.126940 -0.123869 0.075144 0.056280 -0.188513 -0.054178 0.040470 0.142364 -0.046549 0.030908 0.025050 0.054012 -0.009236 0.041109 0.002436 0.027417 0.144708 -0.002806 -0.035938 0.032447 0.277776 0.038038 -0.173073 0.042960 0.100027 -0.168534 -0.076148 0.153780 0.042299 -0.040915 -0.203830 0.085081 -0.085400 -0.004094 0.006249 0.130790 0.022461 -0.136743 0.002398 0.130993 -0.002105 0.120731 -0.027256 0.080044 0.076765 0.008445 0.093421 -0.095642 -0.121514 -0.074134 -0.112082 0.084470 0.030409 -0.131913 -0.006265 -0.059328 0.052375 -0.067375 -0.016984 0.066398 0.076681 -0.126205 -0.161551 -0.008258 0.057312 -0.226501 -0.101767 0.169419 -0.059081 -0.036493 -0.061607 -0.045219 0.140370 0.067498 -0.291083 0.177367 -0.078358 0.164718 0.094237 0.101929 0.055066 0.044231 0.182552 0.119568 0.067292 0.233299 -0.122363 -0.060728 0.165738 -0.119185 0.035779 -0.084126 -0.055120 0.043989 0.086365 -0.067907 0.086034 0.092723 0.055960 0.024042
SAL -0.079466 -0.065736 0.012098 -0.341021 0.011422 -0.102388 0.041662 0.076254 -0.111295 0.026598 -0.180429 -0.121333 0.060144 -0.087910 0.113152 -0.133135 -0.039613 -0.043987 0.122042 0.150205 0.305424 0.179851 0.139594 0.104275 -0.119456 -0.089339 -0.050318 -0.248349 0.050801 0.155242 -0.216952 -0.188244 -0.065722 -0.005790 0.020603 -0.090638 -0.017737 0.122297 0.075684 0.124927 -0.072996 0.173531 -0.048877 0.077448 -0.020036 -0.028894 0.042157 0.082009 0.086746 -0.067378 -0.018037 -0.144029 -0.154712 0.083653 0.083472 -0.126696 0.024230 -0.388724 0.254139 0.065349 0.091347 -0.098532 0.062636 0.111538 -0.213563 -0.166951 -0.054591 -0.020859 0.055806 -0.054285 -0.036105 -0.163954 -0.113573 0.146606 0.044861 0.191346 0.121997 0.021966 -0.035088 -0.043243 0.140813 -0.020166 0.022612 0.069544 -0.191621 0.017419 0.030505 0.051883 0.206741 0.115887 -0.006292 -0.197426 -0.034191 0.124615 -0.075621 -0.160777 -0.106931 0.074032 0.138395 0.225817 0.221086 -0.168649 -0.000448 0.035309 -0.170550 0.015828 -0.073916 -0.167440 0.036337 0.046490 0.192093 0.012022 -0.204892 0.067664 0.004473 0.085733 -0.015351 0.124783 -0.062548 0.206959 0.136864 -0.053480 -0.225916 0.138874 0.068195 -0.080052 0.001344 0.047383 0.057098 0.019263 -0.138828 -0.056197 -0.106264 -0.079846 0.034608 0.047598 0.036665 0.040023 -0.057926 -0.042749 -0.033698 -0.024439 -0.025331 0.028715 -0.255654 0.039415 0.052925 0.281910 -0.101604 -0.028670 -0.191255 0.154013 -0.032519 -0.069552 -0.091947 -0.097435 0.069936 -0.163105 0.062451 -0.032254 -0.017378 -0.160796 -0.223724 0.094486 -0.103233 -0.072307 -0.105210 0.089425 -0.081711 -0.032203 0.011129 0.067782 0.027241 -0.195886 -0.149271 0.067048 -0.070186 0.040812 0.149005 -0.084701 0.164684 -0.039288 0.051951 0.202416 0.004895 -0.064555 -0.026208 -0.108475 0.114525 -0.084805 0.149384 -0.145186 0.057483 0.020292 0.071185 -0.148199 0.043836 0.079122 0.010755 -0.107103
ASA -0.031728 0.120224 -0.186082 -0.060413 0.078838 -0.041118 0.014366 -0.094467 0.056351 -0.172813 0.026287 0.070108 0.057744 -0.060663 0.070292 -0.016649 0.064897 -0.222198 -0.121589 0.244291 0.156956 -0.026147 0.023048 0.020981 0.244211 -0.085308 -0.001132 0.013811 -0.064680 -0.012011 0.056386 0.028654 0.016175 0.051565 0.105214 -0.114592 0.000035 0.160917 0.231685 0.011710 -0.079712 0.159158 0.126084 -0.047063 -0.088437 0.014948 0.210779 0.004935 0.128722 -0.148754 0.038745 -0.078982 0.041140 0.078568 0.006025 0.031598 -0.158186 -0.186053 0.136781 0.045679 0.098205 -0.036478 -0.016167 0.070858 -0.102498 -0.153176 -0.123245 -0.050512 0.115253 -0.080802 -0.085403 0.011287 0.020254 -0.022929 0.128560 0.095660 -0.082031 -0.023895 -0.138857 -0.077118 0.172587 -0.058034 0.085136 -0.104323 -0.111044 0.018420 0.068217 -0.072209 0.048068 -0.054388 -0.104950 -0.028050 0.088380 0.077779 0.093773 0.113096 -0.005220 0.024223 0.067762 0.257310 0.002561 -0.071704 0.116533 -0.029279 -0.122592 0.059818 -0.103052 0.069952 0.032774 -0.043993 0.070919 0.061382 -0.020878 0.014271 0.019842 0.030634 -0.058566 -0.009848 -0.001617 -0.017357 0.055400 0.175211 0.028881 -0.085791 0.055568 -0.005288 0.016425 0.102311 -0.014354 0.138308 -0.027875 0.106132 -0.072849 -0.010564 0.092827 0.158335 -0.089556 -0.099848 -0.020223 -0.005430 0.111414 -0.034178 0.075227 -0.038489 0.064060 0.019023 -0.056726 0.017138 -0.031671 0.134077 -0.151525 0.093321 -0.073028 -0.140514 0.015215 -0.152880 0.016080 0.040605 0.036547 0.063539 0.066308 -0.025098 -0.054738 -0.004742 -0.058273 0.049228 -0.032754 0.072907 0.022739 0.008087 -0.110125 -0.078770 -0.087991 -0.075306 -0.200143 -0.027738 -0.052940 -0.051175 0.004890 0.037393 0.164174 -0.060992 0.050595 -0.014364 -0.053600 0.016010 -0.117665 0.073064 0.115561 0.045665 0.123938 0.001786 -0.030038 0.010278 0.085586 -0.067439 0.027355 0.012787 -0.028097 0.104122
AAS -0.132828 0.015824 -0.080645 0.024671 -0.008106 0.028266 -0.003562 -0.018633 0.020863 -0.076483 -0.027144 -0.035319 0.101883 -0.090223 0.123903 -0.121700 0.082321 -0.141950 -0.010159 0.171066 0.256430 -0.008479 0.030217 0.050588 0.265887 -0.071386 -0.124733 -0.004870 -0.142145 0.117905 0.009145 0.040025 0.021396 -0.083728 0.108238 -0.058444 -0.117197 0.073384 0.095182 0.111817 0.028898 0.064660 0.101726 -0.094735 -0.012459 0.022717 0.014677 -0.087556 0.107470 -0.061742 0.071472 -0.185759 -0.001037 -0.070250 0.020518 -0.007873 -0.141854 -0.147106 0.191974 0.098192 0.056831 0.002471 -0.171909 0.073546 -0.043991 -0.260429 -0.069556 -0.116892 0.074204 -0.086912 -0.181837 0.041828 0.017638 -0.066704 0.063427 0.082974 -0.070401 -0.015390 -0.153266 -0.077589 0.068931 0.096055 0.089880 -0.171222 -0.091620 0.049547 0.066209 -0.026396 0.034075 -0.097841 -0.061357 0.021657 0.039475 -0.078339 0.031637 0.048612 0.022328 0.132449 -0.040430 0.170328 0.002756 -0.065615 0.095434 -0.011283 -0.183725 0.076290 -0.168080 0.031879 0.045345 -0.065346 -0.020267 -0.030683 0.013450 -0.021763 0.024147 0.016303 -0.029137 0.041245 -0.064946 0.116614 0.007912 0.137453 -0.092183 -0.045827 -0.023600 -0.049022 0.043237 0.087119 0.056760 -0.062844 0.031608 0.173542 -0.097445 -0.113180 0.118251 0.013076 -0.144994 -0.156716 -0.082038 0.032412 0.112927 0.028510 0.021554 0.054316 0.052645 0.100317 0.068213 0.139109 0.035539 -0.077007 -0.110146 0.069017 -0.024793 -0.106248 -0.078254 -0.193673 0.080631 -0.018513 -0.007385 0.084940 0.061273 0.036407 -0.121368 0.162503 -0.107664 -0.067983 -0.102533 0.068012 -0.069417 -0.004499 -0.144015 -0.006780 -0.139607 -0.120415 -0.120188 -0.041897 -0.159588 -0.008765 -0.018085 0.004325 0.131078 -0.071350 0.136386 -0.058219 0.038027 -0.026267 -0.066706 0.026767 0.134244 0.101573 0.090004 0.072582 0.036114 0.057704 0.037871 0.027811 0.064055 0.049191 -0.117024 0.033490
LIA -0.019468 0.113727 -0.064078 -0.046201 -0.109507 0.020983 -0.012574 0.135734 0.013315 -0.063982 -0.149884 0.028542 0.023615 -0.014006 0.051576 -0.037705 -0.044390 -0.045182 -0.045852 0.192006 0.045504 0.163528 0.090691 0.250634 0.047623 -0.148423 -0.044296 0.147014 -0.222416 0.076885 -0.093466 -0.012447 -0.036398 -0.022514 -0.075409 -0.026628 -0.014953 -0.035085 -0.024467 0.021438 -0.030090 0.029539 0.280819 -0.060081 -0.072739 0.075375 -0.001132 -0.114868 0.014476 -0.072777 0.033874 -0.167801 0.018442 -0.059108 0.100366 0.007813 0.048042 -0.138041 0.038061 0.011279 0.131364 -0.041923 0.014224 -0.099408 -0.075653 -0.117409 0.014099 0.039314 0.088838 -0.101941 -0.034736 -0.033315 -0.116926 -0.016434 0.001437 0.134184 0.058956 -0.029726 -0.109220 -0.173788 0.158486 -0.069026 0.129370 -0.046750 -0.084257 -0.041667 -0.020779 0.125102 0.032542 -0.037588 -0.149910 0.103654 0.044009 0.017951 0.030232 0.057123 0.061307 -0.031354 -0.104768 0.304020 0.086808 -0.144701 0.161825 -0.014978 -0.135887 -0.039681 -0.283224 0.087772 0.080877 -0.028051 -0.000956 0.079600 -0.071372 -0.015307 -0.055941 -0.159444 0.176420 -0.154090 0.101967 0.110659 0.244175 0.018583 -0.056770 -0.087215 0.080445 -0.138568 0.091184 0.226552 -0.035743 -0.076360 -0.084364 0.020762 -0.070678 -0.076853 0.005216 -0.002329 0.064201 0.035829 -0.028761 0.089663 -0.043643 0.015435 -0.055965 -0.079044 -0.024734 0.195960 -0.186774 0.132638 0.095185 -0.089711 -0.215707 -0.140349 -0.041314 -0.046527 -0.195822 0.135286 0.011774 -0.026591 0.045118 0.035205 -0.113111 0.090090 -0.174126 0.098479 0.055090 -0.077201 0.020327 0.028792 -0.046456 -0.018673 0.031425 -0.030190 -0.018422 -0.081281 -0.300488 0.049884 -0.030920 -0.181696 0.077242 0.001974 0.016309 0.043709 0.134242 -0.024082 -0.054403 0.029479 -0.090121 -0.047287 0.118955 -0.038666 0.064261 -0.045332 -0.143638 0.048559 -0.034234 -0.097117 0.123112 0.054653 -0.055005 -0.012631
LSG -0.040655 -0.084740 0.020189 -0.274382 0.055660 0.005696 0.055512 0.116153 0.179534 -0.215373 -0.201814 0.185389 0.031761 0.168498 0.022854 -0.058155 -0.056519 -0.184998 -0.035170 0.070746 0.143191 0.091190 -0.022278 -0.015548 0.244057 0.047073 0.042115 -0.026586 0.163948 -0.096892 -0.125140 -0.143673 0.090965 -0.135998 -0.150997 -0.095331 0.156015 -0.071413 0.089913 -0.002798 -0.265474 -0.152811 0.181106 -0.018669 0.002315 -0.013630 0.351793 -0.225512 0.113817 -0.099258 0.093616 0.060639 0.230827 0.197148 0.092742 -0.101900 0.138463 -0.150247 0.086581 0.029714 0.359452 0.059630 0.008884 -0.072103 -0.000026 -0.038468 0.104964 0.067046 0.199235 0.142261 0.159354 0.078297 -0.024230 -0.077200 0.102932 -0.007890 -0.027302 -0.034967 0.013679 -0.188741 0.128156 0.062438 -0.072890 0.093206 -0.003609 -0.029244 0.147573 0.138121 -0.029134 0.213180 0.110667 0.035705 0.395507 -0.185851 -0.003526 0.120307 0.067912 -0.083366 -0.059326 0.166918 0.251504 -0.166024 0.028981 -0.137066 -0.064501 -0.146066 -0.271382 0.204755 0.281493 0.218844 -0.045713 -0.014796 -0.104147 0.041864 0.006851 -0.214988 -0.108600 0.035527 0.221454 -0.147340 0.190569 0.451456 -0.103407 0.294554 -0.011081 0.009443 -0.071808 0.201118 -0.258458 -0.002993 0.094400 0.006966 0.042498 0.024332 -0.088865 0.004821 -0.177500 0.022990 0.145668 0.099390 0.019735 0.189296 0.167022 -0.118149 0.043778 0.126588 0.120090 0.100681 -0.164392 -0.204161 0.022208 -0.146851 -0.225442 0.040202 0.108405 -0.183914 0.073601 0.105055 0.205796 0.034435 -0.232512 0.030409 0.159360 0.105937 0.135074 0.029301 -0.102879 0.040345 -0.108459 -0.108386 -0.126580 -0.010761 0.076416 -0.095793 -0.080447 -0.141819 0.081675 -0.096987 0.237848 -0.038448 0.091672 0.113533 0.080617 -0.034323 0.250918 0.195123 -0.233660 -0.074403 0.152365 0.145314 0.151838 -0.121083 -0.008470 0.167465 -0.131759 -0.058525 0.031022 0.228224 -0.178693 0.004274
VLG -0.204538 0.056649 -0.171296 -0.128705 0.024520 -0.015001 0.189738 -0.099544 0.101755 -0.153693 -0.092922 0.140908 0.078028 -0.016972 -0.112679 -0.132803 -0.007435 0.030982 0.085743 0.035011 0.162882 0.038327 0.107341 -0.086075 0.211761 -0.242271 -0.073080 -0.230940 -0.239504 0.047719 -0.074517 -0.080793 0.242153 0.247710 0.072917 -0.032111 -0.026695 -0.190104 0.160538 0.034579 -0.060126 -0.057352 0.181890 -0.132709 0.249893 0.022177 -0.084961 -0.125667 -0.012402 -0.048160 0.027597 -0.117479 -0.045775 0.003970 -0.044100 0.155830 0.012419 -0.205031 0.268322 0.125427 0.054637 -0.014097 0.085952 -0.171547 -0.044025 -0.070704 -0.103594 -0.048418 0.110819 -0.088290 -0.199326 -0.215937 -0.009855 -0.086718 0.021227 0.128484 -0.056908 0.019558 0.025729 -0.105718 0.093620 0.113746 0.148870 0.135587 0.033025 -0.062971 0.078686 0.063883 -0.104453 -0.080591 -0.051512 0.040445 -0.020271 0.098058 -0.217182 0.151251 0.054764 0.025926 -0.133321 0.040958 0.159834 -0.160202 0.072219 0.006439 0.024911 -0.074160 -0.125947 0.261303 0.188886 0.066475 0.015919 0.250326 0.001541 0.053665 -0.154162 -0.034365 0.015722 -0.079142 0.272693 0.090032 0.005849 -0.027351 0.053661 -0.000144 0.055911 -0.356943 -0.091202 0.247866 0.077016 -0.034014 -0.092164 -0.041800 -0.110000 -0.183733 0.066872 0.211852 -0.062044 0.024707 -0.000577 -0.035086 0.077626 -0.128042 0.294980 -0.056315 -0.042846 0.015980 0.161870 0.060172 -0.007111 -0.187848 -0.124166 0.098348 -0.077966 -0.128936 -0.009982 -0.129302 0.109647 -0.085927 0.236686 0.089448 -0.096226 0.207896 0.049517 0.042356 -0.022315 -0.072567 -0.189122 0.056605 -0.011402 0.029432 -0.193381 -0.198104 0.105181 -0.158898 -0.144803 -0.102214 0.169011 -0.223262 -0.014456 0.071323 -0.079370 0.039453 0.176805 0.050606 -0.057722 -0.024589 -0.097741 0.069261 0.137106 0.106239 -0.095931 -0.156118 -0.028379 0.027538 0.014957 -0.053570 0.079855 -0.294460 -0.022250 -0.135573
LAS -0.043603 0.055950 -0.113093 -0.042741 0.102295 0.014595 0.033681 0.075236 0.011255 -0.071806 -0.115527 0.031824 0.030562 0.053432 -0.024676 -0.080794 0.031319 -0.082057 -0.075833 0.136559 0.154211 -0.052895 0.116886 0.086352 0.124358 -0.023816 0.003233 0.030537 -0.118045 0.091564 0.038623 -0.031061 0.031249 -0.061474 -0.033125 -0.057581 0.025425 0.067941 0.090750 0.043284 -0.019207 -0.023378 0.169276 0.028510 0.041901 -0.017718 0.014251 0.029601 0.079322 -0.182745 0.069964 -0.097645 -0.005924 -0.006363 0.056251 -0.054369 -0.028418 -0.148357 0.157997 -0.062353 0.006389 -0.012056 0.033688 0.023560 -0.098414 -0.096175 -0.023329 -0.033156 0.084462 -0.094561 0.021239 -0.122555 -0.069585 0.021335 -0.010531 0.046200 -0.023221 -0.079339 -0.026979 -0.115494 0.148144 0.033677 0.139099 0.028239 -0.059061 0.008573 -0.059423 0.013136 -0.033052 0.018868 -0.017992 0.017776 0.106678 0.071536 0.034743 0.035219 -0.011239 0.037742 0.027926 0.086131 0.122323 -0.183778 0.083191 0.005436 -0.094305 -0.075987 -0.099646 0.037087 0.140040 0.021573 -0.084833 -0.028145 -0.063323 -0.098757 -0.025275 -0.112381 -0.021277 0.045950 -0.036121 0.113013 0.070157 0.057067 -0.071312 0.016394 -0.001994 -0.056510 0.050388 0.189400 -0.054225 -0.082452 -0.035458 0.109137 -0.086407 -0.080691 0.068151 0.056907 0.007415 -0.040269 -0.096086 -0.025922 0.077831 -0.076097 -0.003951 -0.023016 -0.022576 0.063970 -0.060246 0.043235 0.027444 -0.079652 -0.118015 0.075930 -0.007552 -0.195588 -0.018984 0.028222 0.090304 0.016637 0.021187 -0.035851 0.007172 0.074260 -0.099484 0.064063 -0.060870 -0.101391 -0.129153 0.075510 -0.105970 -0.023843 -0.030755 -0.019390 -0.086833 -0.018211 -0.232401 0.021079 0.030289 -0.053413 0.005678 -0.005960 0.070378 -0.020767 0.171811 -0.023015 0.078749 -0.016128 -0.059695 -0.013291 0.160270 0.016990 0.033573 0.000250 -0.021057 0.025155 0.001129 -0.047577 -0.003767 0.074052 -0.098016 -0.001987
LRA -0.031974 -0.069337 -0.189108 -0.093183 0.013277 0.010029 0.079574 -0.063180 0.129106 -0.016380 -0.120075 0.027205 -0.219948 -0.041843 0.015882 -0.155282 0.071095 0.089378 -0.090851 0.012647 0.181584 -0.019782 -0.014619 0.052241 0.113551 0.132504 0.037215 -0.006451 -0.016746 0.122321 -0.087872 0.100914 -0.162418 0.043220 0.051568 -0.090716 0.266007 0.174664 -0.022233 0.121782 -0.011826 0.092758 0.115604 -0.075602 -0.115738 0.120674 0.137523 0.089883 -0.043295 -0.001614 0.043906 -0.060970 0.022518 0.026461 -0.006264 -0.003652 -0.143293 -0.070987 0.014903 0.071710 -0.167343 -0.128205 0.040296 -0.114825 -0.047496 -0.039691 -0.012340 -0.038630 0.116312 -0.159471 -0.009939 -0.101020 0.018308 -0.061274 0.098061 0.046580 -0.092987 -0.077458 0.020455 -0.196919 -0.082585 0.037452 0.185357 -0.168753 -0.166909 -0.060035 -0.060071 0.012841 0.088518 -0.089716 -0.116591 0.039916 0.036775 0.007230 0.164822 -0.040563 -0.011039 -0.001854 0.034418 0.124171 0.142168 0.024678 0.021136 -0.012812 -0.129899 -0.012728 -0.067648 0.011012 0.061751 0.049230 -0.085139 -0.104541 -0.077811 -0.163035 -0.119163 -0.036481 -0.227352 0.056544 0.039819 0.175059 0.027666 0.070761 -0.002259 0.022165 -0.075807 -0.099586 0.000636 0.095690 -0.005131 -0.061766 -0.066791 -0.027666 -0.063741 -0.083160 0.161665 0.052882 -0.006605 -0.080068 -0.087559 0.062692 0.024961 -0.026965 0.086700 -0.043673 -0.035728 0.090340 0.012492 -0.141076 -0.037454 -0.112603 -0.124451 -0.024886 -0.021719 -0.042105 -0.048463 0.020446 0.135677 -0.066963 0.026283 0.094046 0.020252 0.041184 -0.054141 -0.028147 -0.007920 0.021703 -0.000914 0.028042 -0.070055 -0.168300 -0.028726 -0.070154 -0.100683 -0.119707 -0.108785 -0.023532 0.148636 -0.017191 0.079590 -0.029516 0.111025 0.023489 0.214416 0.025115 0.064049 -0.057050 -0.023776 -0.017194 0.018550 -0.007400 0.217594 -0.037660 -0.116836 0.093702 0.132301 -0.058173 0.042930 0.114205 -0.095861 -0.026302
LGG -0.270564 -0.121368 -0.010776 0.080241 -0.296768 -0.037330 -0.033992 0.031334 -0.097668 0.018492 -0.136525 0.251964 -0.081093 -0.167181 -0.063049 -0.028350 -0.088927 -0.259120 0.055137 0.087258 0.182633 -0.073073 0.049658 0.110366 -0.006519 -0.348147 0.065385 -0.116143 -0.205422 0.038256 0.107686 0.000909 0.072028 -0.218258 -0.033413 0.006516 0.022883 -0.023406 0.216901 -0.220148 -0.119425 -0.279612 -0.085491 -0.008496 0.152534 0.301575 -0.032556 -0.052665 0.039549 0.030121 -0.090237 -0.116196 0.192094 0.158908 0.032753 0.003551 0.032032 -0.219032 0.342136 -0.023753 -0.103163 0.182494 -0.191875 -0.048998 -0.060244 -0.103953 -0.095698 -0.165643 -0.002387 -0.042775 0.021672 -0.106833 -0.085217 0.225587 0.078795 0.040787 0.247247 -0.040228 -0.131494 -0.237232 0.181623 0.101901 0.107824 0.095382 -0.305821 -0.148096 0.106800 -0.017738 -0.106375 -0.166240 -0.035350 0.037497 0.160053 0.175478 0.089518 -0.118482 0.047350 0.081075 -0.157097 0.226883 -0.239673 -0.119556 0.331984 -0.028947 -0.287721 -0.115757 -0.056113 0.434956 0.133694 -0.026685 0.027809 -0.024027 -0.027321 -0.095335 0.252378 -0.001678 -0.305312 0.104082 0.149762 0.094260 0.045548 -0.044238 -0.208378 0.044591 0.125042 0.023800 -0.187011 0.112263 -0.112882 -0.049406 -0.085980 0.115889 -0.007339 0.076040 0.173914 -0.119196 -0.110361 0.117018 -0.185989 -0.096022 -0.146955 0.017818 -0.047150 0.131559 -0.092096 -0.154117 0.102645 -0.149260 -0.090055 -0.385743 0.068255 -0.107268 -0.195011 0.060933 0.064020 -0.230407 -0.179762 -0.048016 0.145456 -0.016536 -0.037401 0.183225 -0.165938 -0.267282 -0.102234 -0.123852 -0.185103 0.171927 -0.368690 0.078769 0.041351 -0.236504 -0.180641 -0.089158 -0.206177 0.202213 -0.058499 0.129317 0.013151 -0.084887 0.031470 -0.208384 0.262527 -0.070360 0.034133 0.313542 -0.035594 0.085687 0.126055 -0.073702 0.023717 -0.056266 0.000098 0.089311 -0.057565 -0.182528 0.004823 -0.162062 -0.200909 -0.058687
LGV 0.032784 0.047526 -0.231037 -0.134277 -0.097127 0.207623 0.102767 0.024969 0.046275 0.146182 -0.227320 -0.014164 0.033471 0.134831 -0.064659 -0.112479 -0.022604 -0.212123 0.058521 0.141353 0.281369 0.028819 0.141419 0.039975 -0.120675 -0.213260 -0.187177 0.028903 -0.125514 0.190546 0.007523 0.096155 0.085248 -0.109696 -0.043720 -0.324413 0.262041 -0.028605 0.159679 0.118856 -0.130418 -0.003529 0.058647 0.150466 -0.018980 0.103836 0.116835 -0.013067 -0.020511 -0.022397 0.036218 -0.118147 0.015590 -0.012843 0.041754 0.161697 -0.156211 -0.313021 0.088591 -0.136906 0.213571 0.017588 0.147029 0.074806 -0.049276 -0.069405 -0.087443 -0.189043 0.132874 -0.159482 -0.306038 0.029159 -0.142645 0.032605 -0.049376 -0.096142 -0.034086 0.064293 0.218814 -0.105541 0.003547 -0.036788 0.101373 -0.084214 -0.010348 -0.099882 -0.030994 0.054228 -0.081696 -0.135327 0.161662 0.023682 0.053526 0.148654 -0.106881 0.188689 -0.000092 0.204350 0.226943 0.187074 0.094854 0.005655 0.008361 -0.013417 -0.372133 -0.048401 -0.286076 -0.101744 0.008787 -0.011152 -0.088634 -0.068026 -0.034040 -0.165102 0.165840 -0.000255 -0.156338 -0.036484 -0.109791 0.095571 0.009924 -0.134637 -0.143096 0.085516 -0.058238 -0.019660 0.099411 -0.003216 0.137009 -0.140841 -0.078969 0.145295 0.052006 -0.221706 0.165945 -0.089401 -0.125390 -0.045430 -0.272278 -0.160744 0.145582 0.204621 0.017533 -0.013964 0.041160 -0.012319 0.193030 0.165447 -0.074832 -0.270303 -0.152374 0.029873 -0.277434 -0.060938 0.079007 -0.030069 0.046719 -0.093379 0.106923 0.114015 0.084200 -0.061522 0.089176 -0.086614 -0.051465 -0.008733 -0.043204 0.181673 0.057908 -0.178563 -0.139839 0.105613 -0.003763 0.062013 -0.201941 0.163584 -0.091911 0.065058 0.289322 0.003340 -0.156631 -0.035836 -0.090674 -0.013561 -0.256093 -0.051223 -0.295974 -0.086407 0.016595 0.018388 -0.003465 0.027396 -0.109901 0.078875 -0.019281 0.107351 -0.026920 -0.091120 -0.287408 0.115869
TLL -0.111287 0.083845 -0.027761 0.087473 0.010091 -0.032389 -0.048165 0.020368 -0.113063 -0.052323 -0.048818 0.143044 0.052556 0.071105 -0.121157 -0.108791 0.024467 -0.101561 -0.090072 0.146779 0.161321 -0.029985 0.185598 0.021433 -0.041722 -0.003759 0.017955 -0.052925 -0.051447 0.095062 -0.044245 0.045045 -0.032516 -0.249768 -0.001142 -0.221550 0.008580 -0.168847 0.324133 -0.019400 0.067393 0.146901 0.036158 -0.007118 0.077362 -0.072893 0.008704 -0.150741 0.153270 -0.045534 0.109109 -0.096042 -0.033989 -0.188123 -0.015980 -0.115527 -0.251442 -0.193495 0.046925 0.056922 0.072155 0.109926 0.198737 0.054436 -0.226728 0.154558 0.133310 -0.114894 0.139586 -0.158490 0.049502 -0.059615 -0.000358 -0.121552 0.051267 0.173507 0.016313 -0.047401 -0.074545 -0.099585 0.220729 -0.005361 0.111954 0.101243 -0.052815 -0.154797 -0.038496 0.070767 0.043902 0.075063 0.070902 -0.245680 0.121517 0.060657 0.036767 -0.076255 0.136924 -0.142803 0.109139 0.108424 0.198489 -0.122037 0.115094 -0.025869 0.054421 0.019568 -0.232124 0.048810 0.048278 -0.039197 -0.065800 0.086650 0.101139 -0.136041 0.070123 0.010418 0.061907 -0.058089 -0.040633 0.069221 0.021733 -0.085091 -0.097490 -0.173026 -0.033866 -0.049877 0.110552 0.139689 0.021632 -0.076406 0.033493 0.015013 0.000368 -0.134312 0.033337 -0.093903 -0.015491 0.154640 -0.077111 -0.151622 0.011231 -0.115867 -0.023982 0.023531 0.041073 0.112498 -0.065842 0.086863 -0.004982 -0.047994 -0.197239 0.045813 -0.042784 -0.074853 -0.064348 0.044333 0.018550 -0.045397 0.128109 -0.069497 -0.138805 0.177069 -0.169381 -0.016387 -0.056680 -0.221001 -0.019865 0.222830 -0.091662 0.013461 0.056378 0.043024 -0.055578 -0.005105 -0.138578 -0.005356 -0.018194 -0.090615 0.014827 -0.036969 0.131593 -0.010129 0.169510 0.006374 -0.087447 0.021138 -0.009684 -0.085082 0.072643 -0.021362 0.165007 -0.180419 0.080744 -0.044998 -0.105874 -0.227521 -0.011219 0.092885 -0.043591 0.038661
TAL -0.289985 -0.025091 0.028949 -0.221266 0.086469 -0.097716 -0.009395 -0.058031 0.049085 -0.083271 -0.104164 0.183487 0.124302 -0.122546 0.020735 -0.102073 -0.037137 -0.028133 0.149231 0.137953 0.179843 0.067979 0.062035 0.068249 -0.070241 -0.077987 0.047608 0.003145 -0.083846 0.088044 -0.183658 -0.101541 0.012367 -0.035046 -0.087270 -0.114340 -0.027307 -0.119065 0.067896 0.077460 -0.155464 0.101855 0.071592 -0.017215 0.145817 0.058603 0.224074 -0.162586 -0.048727 -0.015321 0.037458 -0.035789 -0.049818 0.013506 -0.095740 -0.058244 -0.032631 -0.139447 0.242088 0.093711 0.136099 0.154576 0.139474 0.003428 -0.129813 -0.054624 -0.133773 -0.202298 0.018274 -0.047142 0.067062 -0.233989 -0.071596 0.003655 -0.007828 0.116668 -0.233853 -0.059584 -0.142785 -0.146108 0.139277 0.104180 0.094090 -0.111143 -0.093798 -0.021689 0.007995 -0.064581 0.183017 -0.018454 0.032176 -0.147974 -0.088331 0.113457 0.142046 -0.057449 -0.006549 -0.023951 0.121571 0.347130 -0.009863 -0.039370 0.098973 -0.070546 -0.124367 -0.048197 -0.061701 -0.015745 -0.059468 0.075599 -0.155307 -0.033726 -0.180553 0.039082 0.069837 -0.046341 0.022408 -0.032739 -0.176581 0.099057 -0.064762 -0.041807 -0.275216 -0.166079 -0.001584 -0.034475 0.057087 0.262078 -0.017542 0.084282 -0.217230 -0.002144 0.113960 -0.211408 0.091714 -0.080429 -0.044512 0.104591 -0.046658 -0.131882 -0.056394 0.029382 -0.063993 0.156291 -0.117556 0.026672 0.046816 -0.038713 -0.209684 -0.142276 -0.006757 0.025926 -0.058672 -0.085831 -0.083618 -0.083919 0.115673 -0.093129 0.119830 0.033837 -0.051918 -0.194988 -0.125197 -0.073092 0.073764 -0.171523 0.022998 -0.058982 -0.068308 0.110623 0.032005 -0.011305 -0.050755 -0.129986 -0.155180 0.052925 -0.109216 0.028979 0.005102 -0.032566 0.143562 0.057281 0.185173 0.099857 0.090673 0.120390 -0.070495 0.048466 -0.037595 0.020519 -0.068794 -0.245216 0.000168 0.120898 0.023870 -0.252873 -0.035501 -0.021209 -0.124762 0.035990
ALE -0.085595 0.009528 -0.031591 0.110866 -0.029688 0.102084 0.052672 0.116614 0.122285 0.153630 -0.017562 0.168528 -0.040485 -0.168368 0.133750 0.023542 0.101435 -0.085069 -0.043737 -0.168959 0.297274 0.012628 -0.057702 -0.044964 -0.183744 0.267437 -0.081423 -0.091968 -0.043454 0.143084 -0.136451 0.135531 0.132736 -0.116893 -0.027550 -0.091971 0.001910 0.199378 0.006710 0.146558 -0.041997 0.174332 0.173860 -0.052593 -0.091952 -0.008564 0.191855 0.129871 0.044559 -0.023805 -0.079817 0.030895 0.160423 -0.176733 0.037514 0.190491 0.063399 -0.101776 0.139865 -0.072874 -0.050690 -0.060184 0.188291 0.045743 0.016099 0.065286 -0.117773 -0.156086 0.054924 -0.261036 -0.069820 -0.023547 -0.162818 -0.151505 -0.060275 0.023281 -0.211434 -0.081136 0.004572 -0.074717 0.029456 0.139540 -0.007581 -0.139658 -0.124902 0.192162 -0.017715 0.126422 -0.006877 -0.109381 -0.031419 -0.053213 0.125125 0.044719 -0.003225 -0.013578 -0.074524 -0.131540 -0.009050 0.164160 0.176078 -0.244835 -0.149602 -0.011449 -0.281032 -0.042277 -0.013938 0.087361 -0.084630 0.117055 0.058042 -0.033045 -0.117404 -0.083931 0.179291 -0.032275 -0.247886 -0.023149 -0.114010 -0.044707 0.021498 0.133345 -0.080994 0.018403 0.110748 -0.187166 -0.122419 0.031092 0.167503 -0.048705 0.038010 0.084426 0.027187 0.039419 0.035828 0.086889 0.258885 -0.134004 0.011779 -0.037271 -0.037187 0.105166 -0.210784 0.047138 0.049079 0.204509 0.108471 -0.021973 -0.089874 -0.256271 0.027680 0.059586 0.027239 -0.014850 -0.096588 0.007499 0.042327 0.126424 0.172325 0.117520 -0.048965 0.071695 -0.003057 -0.045382 -0.088677 -0.171066 -0.034333 0.054276 0.096603 -0.082377 -0.076211 -0.025240 -0.169548 0.008780 -0.177806 0.035647 -0.098447 -0.096466 0.029910 0.136006 0.269381 0.015346 0.151602 0.003933 -0.036847 -0.071383 -0.139533 -0.136403 0.100041 -0.104916 0.190033 0.045337 0.107923 0.077867 -0.001368 -0.133027 0.310843 0.084412 -0.089451 -0.043167
ATA -0.123796 -0.025161 -0.124619 0.063665 0.083054 -0.016765 0.058473 0.013228 -0.009551 -0.046624 0.003209 0.058031 0.085463 -0.021254 0.059705 -0.119367 0.088043 -0.126858 0.015455 0.116824 0.086625 -0.115580 0.027188 0.091078 0.190057 -0.048627 -0.002437 -0.118400 -0.056576 0.140712 -0.007781 -0.035942 0.004117 -0.070620 -0.003560 -0.086615 0.102462 0.165566 0.079186 0.170430 -0.077698 0.114805 0.120306 -0.014865 0.094661 -0.031579 -0.072053 -0.021999 0.218722 -0.040292 0.008310 -0.063750 0.025457 0.018543 0.014128 0.031985 -0.183197 -0.195568 0.117232 0.088453 0.016188 0.067429 -0.151042 0.096871 -0.044460 -0.074076 -0.142479 -0.008597 0.072244 -0.142799 -0.141537 -0.088694 -0.046359 -0.119766 0.166994 0.123879 -0.036536 -0.013068 -0.231248 -0.038855 0.021385 -0.010006 -0.021016 -0.111214 -0.151943 -0.015441 -0.022471 0.028900 -0.117322 0.004531 -0.065067 -0.100500 -0.028568 -0.146524 0.090959 0.113488 0.097951 -0.043140 -0.056292 0.271558 0.023584 -0.083998 0.184962 0.121650 -0.161366 0.066012 -0.032526 0.093438 -0.019547 -0.076176 0.036393 0.016936 -0.058487 -0.018311 0.038959 0.025148 0.048172 -0.057728 -0.054692 0.058513 0.036159 0.207950 -0.072384 -0.100238 0.030418 -0.132655 0.022242 0.144791 0.034014 -0.025848 0.002906 0.070184 0.066547 -0.055511 -0.011887 0.154816 -0.015518 -0.059526 -0.150765 0.018335 0.131185 0.011738 0.057210 0.058643 0.024384 0.060500 0.031404 0.084151 0.008207 -0.016198 -0.139323 0.032780 -0.076110 -0.038143 0.062286 -0.228219 0.079744 0.103105 0.039136 0.235819 0.039100 0.056373 -0.074348 -0.012791 -0.047428 -0.064564 -0.093254 -0.038279 0.110890 0.064400 -0.138128 -0.091548 -0.150796 -0.106678 -0.197514 0.022681 -0.119622 -0.104122 0.106958 0.087413 0.062122 -0.058689 0.225941 -0.020457 0.115001 -0.007470 0.027964 -0.086967 0.027943 -0.009672 0.113118 0.032825 0.069570 0.092176 0.092457 -0.088483 0.005101 0.092037 -0.030043 0.179643
SLA -0.052380 0.025248 -0.031062 -0.114935 0.140143 -0.042859 0.101214 -0.047261 0.015334 -0.068356 -0.093489 0.090186 0.093922 -0.019411 -0.045418 -0.083644 0.022492 -0.162157 -0.181121 0.057777 0.174813 -0.149065 -0.128774 0.009739 -0.002015 0.042819 -0.042209 0.001744 0.012158 -0.092452 -0.038913 0.106162 -0.058414 -0.118674 -0.048883 -0.142413 -0.083191 -0.054172 0.081438 0.046118 -0.035962 0.067347 0.014885 0.038450 0.018282 -0.013163 0.006771 0.041803 0.127045 -0.093673 0.127079 -0.153406 0.046009 -0.094013 0.029386 0.009592 0.011976 -0.219402 -0.008530 0.092820 0.062613 0.045230 0.049963 -0.058119 -0.137261 0.211731 -0.042633 -0.169160 0.144987 -0.117487 -0.048258 -0.137885 -0.099076 -0.041329 0.060909 0.186968 0.035178 0.037945 -0.101214 -0.143089 0.159089 0.050500 0.225600 0.066982 0.000897 -0.073782 0.093214 0.122335 0.085421 -0.244497 -0.110702 -0.138898 0.107239 -0.021041 0.026293 0.084972 0.012398 0.035334 -0.067156 0.190081 0.167237 -0.220791 0.064083 -0.006812 -0.113439 -0.004875 0.019203 0.077551 0.150090 -0.022200 0.052915 0.026479 0.054482 0.000386 -0.082683 0.014207 0.156193 -0.097071 -0.188705 0.071846 -0.033005 0.142915 -0.035907 0.108894 -0.044292 0.059756 0.187731 0.126528 -0.023098 0.092140 -0.051181 0.080274 0.126540 0.055727 0.039725 -0.057587 -0.165246 -0.073038 0.013715 -0.000534 -0.004893 -0.100825 -0.003409 0.169396 0.171232 0.020389 -0.097313 0.038373 0.099360 -0.004196 -0.149522 -0.026008 0.072817 -0.144138 -0.150179 -0.109353 0.020745 -0.015506 0.298887 -0.048317 -0.019121 0.170644 -0.122332 -0.055121 0.046361 -0.149936 -0.126810 0.223018 -0.027096 -0.070135 -0.073457 -0.137581 -0.050580 -0.158274 -0.207014 -0.036624 -0.010441 -0.112836 0.304908 0.046026 0.086183 -0.037688 0.293020 -0.006545 -0.188418 -0.000181 -0.236325 0.030062 0.133243 0.053627 0.059318 -0.041031 -0.049541 0.025206 -0.041713 -0.063349 -0.061867 0.075764 -0.120006 -0.038800
ADL -0.170640 0.022500 0.119185 0.082064 0.085842 0.020419 0.097666 -0.016890 0.047781 0.058582 -0.027848 0.057434 -0.059395 0.029341 0.065316 -0.121511 0.064945 -0.152570 -0.279187 0.206071 0.179485 0.028719 0.002555 0.147133 -0.059868 0.200793 -0.106765 0.002217 0.017026 0.063674 -0.103735 0.033071 0.063900 -0.076098 0.015490 -0.061267 0.007486 0.175933 0.211960 0.082131 -0.042957 0.015175 0.036393 -0.058899 0.015814 0.041592 0.261363 -0.032730 -0.031888 -0.073012 0.047611 -0.147079 0.003486 0.119978 0.064646 0.145110 -0.041827 -0.126133 0.015023 0.097062 0.033169 0.110426 0.119507 -0.033626 0.013008 -0.035729 -0.100632 -0.082445 0.067977 -0.167163 -0.015499 -0.103002 0.054175 -0.075084 0.079470 -0.058202 -0.080739 -0.013250 -0.118219 -0.422922 0.044382 0.103990 -0.034578 -0.069238 -0.158002 -0.121114 -0.076908 -0.055677 -0.001310 -0.065554 -0.042246 -0.118178 -0.011399 -0.044503 0.127623 0.003015 -0.080699 -0.060666 0.016225 0.097095 -0.105997 -0.202474 -0.063333 -0.026677 -0.071329 -0.090534 -0.068607 0.046865 0.069995 -0.108077 -0.052052 -0.109012 0.029363 -0.020497 -0.071143 -0.016836 -0.131788 -0.003336 0.044969 0.065499 -0.073447 0.024187 -0.039308 0.216322 -0.039196 -0.020370 -0.128640 0.129225 0.173437 0.025093 -0.034856 -0.106731 0.113037 -0.023756 -0.198720 -0.000840 0.180219 -0.054099 -0.024813 0.133830 0.029292 -0.112059 0.054542 0.076705 0.182120 0.083869 0.197993 -0.098337 -0.067531 -0.132072 -0.013882 0.074632 -0.043876 -0.040945 -0.100515 0.053207 0.060407 0.045833 -0.127415 0.170245 0.011518 -0.102263 -0.012285 0.007878 -0.046627 -0.069947 -0.050530 0.075826 -0.042787 0.023325 -0.047707 -0.068231 -0.129408 -0.004339 -0.141881 0.048770 -0.008128 0.037576 0.083222 0.075086 0.073467 0.086771 0.153168 -0.028306 0.060903 -0.047510 -0.079140 0.075719 0.156867 -0.052557 0.212091 0.023741 -0.088082 -0.176697 0.179313 -0.091796 0.008245 -0.049610 -0.042852 0.042325
GGG -0.005675 0.080730 0.116369 0.345678 0.121777 -0.279150 -0.052881 -0.257907 0.026640 0.138717 -0.209010 0.286181 0.559038 -0.071451 -0.179549 0.126360 -0.062701 -0.340650 -0.303464 0.102207 0.203158 -0.137463 -0.088588 0.121389 0.331180 -0.086069 0.110544 -0.132939 0.147861 -0.112879 -0.157111 -0.202764 -0.024639 0.224446 0.169020 0.099715 -0.309928 -0.228834 0.113506 0.067915 -0.177349 0.072699 0.025845 -0.128473 0.038983 -0.069821 -0.026415 -0.022226 0.126061 0.048361 -0.132559 0.200299 0.247709 -0.024684 -0.006304 0.350651 -0.178697 -0.331988 0.123165 -0.300688 0.017268 -0.056996 0.021659 0.113396 0.043854 0.192037 0.158409 0.061040 -0.003624 -0.137972 0.026576 0.048427 0.103578 0.042770 0.052877 -0.022130 0.316539 0.037703 -0.004530 -0.281147 0.157779 -0.064449 -0.014110 -0.275766 -0.100978 -0.126390 0.244461 -0.024692 -0.239037 -0.181460 0.313155 -0.079602 0.117127 -0.115427 -0.082445 0.349046 0.228865 -0.174191 -0.239291 -0.049247 -0.043327 -0.100121 0.430810 -0.175771 -0.287712 -0.113199 -0.427902 0.197684 0.001475 0.048229 -0.062505 -0.210047 -0.067978 0.330608 0.101637 -0.143847 -0.204620 0.049806 -0.345925 -0.007388 0.138572 0.044827 -0.184344 -0.109174 0.171476 -0.299973 0.245296 0.077316 0.219887 0.020223 -0.270427 -0.157123 -0.175181 -0.180374 0.005715 0.155392 -0.271940 -0.012896 0.055040 0.032044 -0.253118 -0.030394 0.263361 -0.194257 -0.342884 -0.123992 -0.105347 0.364891 -0.061807 -0.250566 -0.189845 0.162142 0.016008 0.052153 0.152544 0.190524 -0.098411 -0.004596 -0.230477 0.209306 0.515864 0.283803 0.152612 -0.044064 -0.227065 -0.063293 -0.303670 0.201748 -0.034017 0.071891 0.200747 -0.122236 0.047187 -0.016379 -0.179005 -0.052358 -0.172726 0.136820 0.041999 -0.279726 0.115366 -0.335372 0.054707 0.322672 -0.040373 0.205341 -0.066355 0.109359 0.310127 -0.024422 -0.146012 -0.172722 -0.090836 -0.130373 0.054570 -0.010878 0.109632 0.087547 0.005392 -0.304360
GGA -0.070677 0.029204 -0.069144 0.188020 0.076281 0.084646 -0.034370 -0.170807 -0.003410 0.103772 -0.223654 0.020901 0.275096 0.040681 -0.094948 0.198409 0.030396 -0.158524 0.086990 0.216537 0.235384 -0.083083 0.061334 0.154066 0.318883 -0.056762 -0.325724 -0.175631 -0.061534 0.007209 -0.083705 -0.268249 -0.099758 0.131797 0.153687 -0.123025 0.126260 0.058599 0.046033 -0.132435 0.003908 -0.171839 -0.162231 0.057207 0.105415 0.002342 -0.018287 -0.029670 -0.061944 0.107906 -0.094080 -0.138838 -0.047630 -0.161764 0.397554 0.127812 -0.118869 -0.101931 -0.014885 -0.023408 0.036816 0.039670 -0.023421 0.003239 0.234999 -0.166602 -0.070335 0.134386 -0.018404 -0.068216 0.179110 -0.084385 0.140211 0.016269 0.162487 0.065983 0.269646 -0.105414 -0.264169 -0.078821 -0.017013 0.161495 0.149518 -0.143347 -0.020744 -0.102876 0.203183 0.013600 0.044562 -0.124672 0.004142 -0.188125 0.172477 0.153677 -0.101902 0.453863 0.424145 0.054333 0.056287 0.047491 -0.230659 0.020594 0.098668 -0.324500 -0.120218 -0.270037 -0.174462 0.068461 0.281112 0.187092 -0.206755 -0.121113 0.034720 0.126707 0.063953 0.127672 0.023652 0.000156 -0.166770 -0.039381 0.265730 0.162678 -0.104964 -0.089196 0.119337 -0.352065 0.336902 0.095118 0.086594 -0.148158 -0.050919 0.017684 0.098109 -0.156550 -0.294089 0.054274 -0.156197 0.099582 -0.106917 -0.153924 -0.096246 0.109297 0.073134 -0.197674 -0.122745 -0.070663 -0.055405 0.110652 -0.278573 -0.045367 -0.112529 0.039456 -0.250532 -0.131702 0.137339 -0.081880 -0.352607 -0.221226 0.042352 0.023861 0.157609 0.186574 -0.310910 0.011255 -0.249236 -0.219188 -0.024217 -0.041112 -0.000897 -0.041610 -0.090349 -0.436451 -0.003284 0.231844 -0.194360 -0.263109 -0.237873 -0.159511 0.082109 -0.000653 0.229822 -0.179221 0.233258 0.100372 -0.045085 0.037705 -0.004590 0.088130 0.041613 -0.232030 0.009513 -0.286510 0.138625 -0.079455 0.118263 0.005566 0.159851 0.169735 0.033469 -0.164380
ASL -0.095964 -0.021486 -0.055053 -0.099453 0.062375 0.059306 0.054083 0.024292 0.073673 0.016516 -0.105684 0.005030 0.044764 0.015944 0.085186 -0.156770 -0.018279 -0.049516 -0.070886 0.037097 0.148322 0.134183 -0.004739 0.049091 0.094232 -0.069656 -0.038001 -0.070034 -0.120880 0.059740 -0.095173 -0.039283 0.051392 -0.019226 0.041901 -0.053765 -0.034215 0.054826 0.042821 0.010729 -0.032803 0.096854 0.102069 0.077659 0.039710 0.041742 0.108455 0.022384 0.091041 -0.047344 -0.071635 -0.114102 0.015438 -0.009803 0.039604 -0.076654 -0.044119 -0.150062 0.165980 -0.002660 0.147684 -0.058530 0.055585 -0.022570 -0.077113 -0.072088 -0.065074 -0.080752 0.066141 -0.102532 -0.106206 -0.078802 -0.000301 0.073971 0.049096 0.159452 0.052523 0.051791 -0.045491 -0.117216 0.124182 -0.035227 0.023787 -0.052357 -0.095989 0.032447 -0.040678 0.030202 0.124525 -0.005738 0.040686 -0.081756 -0.032154 0.012517 0.007795 0.037368 -0.064545 -0.064211 0.068240 0.215009 0.129453 -0.221459 0.050947 -0.091479 -0.155206 -0.012572 -0.146669 -0.063988 0.043060 -0.028025 0.021399 -0.041624 -0.001924 -0.063721 -0.034353 -0.058897 -0.031093 0.094534 0.014058 0.077882 0.022605 0.111533 -0.114909 -0.001704 0.085698 -0.106513 0.065423 0.224546 0.047394 -0.036416 -0.017293 -0.000629 -0.048858 -0.082360 0.001532 0.060403 0.026886 -0.016669 0.061510 0.025508 0.073729 -0.110565 -0.003666 0.085541 -0.072357 0.026166 -0.010348 0.099672 -0.059275 -0.023602 -0.025676 0.062213 -0.064128 -0.139219 0.002781 -0.024483 0.016910 -0.024004 0.120300 0.081349 0.112091 -0.032767 -0.068120 -0.049367 0.055960 -0.132887 -0.077978 0.057644 -0.112222 -0.092495 -0.067309 -0.114222 -0.027877 -0.042875 -0.143270 -0.023370 -0.053185 0.043511 -0.019202 -0.025067 0.114884 -0.013615 0.218889 0.054520 -0.002045 0.059689 -0.092320 -0.046845 0.062623 -0.001245 -0.029927 0.021172 0.031229 -0.019609 -0.046360 -0.134196 0.020558 0.046260 -0.145009 0.142729
VAV -0.093008 0.173781 -0.119699 0.123141 -0.012854 0.006890 0.084591 0.045395 -0.114223 -0.020909 0.042444 0.088826 -0.064656 -0.007049 -0.062664 -0.058505 -0.006165 0.034928 -0.114855 0.074408 0.164055 0.015136 0.108626 -0.027502 0.128053 -0.126454 -0.018348 -0.093245 0.038366 -0.073252 -0.010953 0.090493 0.124639 -0.078409 0.109847 -0.203047 -0.007544 -0.193129 0.088057 0.006801 -0.071056 -0.036462 -0.049069 -0.089575 0.131762 -0.081889 0.232855 0.116494 0.027835 -0.105930 -0.039209 -0.054408 -0.072838 -0.066615 0.036667 -0.058024 -0.036717 -0.263713 0.142109 -0.068020 0.127660 -0.044937 0.113414 0.038961 -0.120278 -0.043889 -0.069422 -0.156401 -0.037167 -0.088707 0.019060 -0.084420 0.020649 -0.172301 0.274097 0.186214 -0.027742 0.094979 0.047849 -0.122687 0.146892 0.089424 0.080325 -0.017106 -0.206591 -0.182585 -0.099699 0.090953 0.068199 -0.093308 -0.081479 -0.076409 -0.081879 0.047366 0.107759 -0.015986 -0.070266 -0.059466 0.024860 0.252858 0.165123 -0.013209 0.180748 -0.106193 0.004498 -0.043102 -0.158781 0.054133 0.065828 0.002615 0.044337 -0.236082 0.037640 0.051821 -0.095929 0.095566 0.014204 0.076167 0.064675 -0.014680 0.179315 0.140938 -0.184341 0.019133 0.001482 -0.059521 0.025673 0.155328 -0.131244 -0.160592 -0.114851 0.166640 0.045506 -0.188334 -0.024493 0.011597 0.056623 0.038076 -0.024646 -0.018669 0.085160 0.054978 0.144750 -0.021381 -0.153548 0.187176 0.095164 0.030926 0.035384 -0.066144 -0.102265 0.034218 -0.017828 -0.164652 0.003826 -0.083423 0.042101 0.002702 0.109630 -0.040160 0.026999 -0.034190 -0.068967 -0.043797 -0.007209 -0.153748 -0.134105 0.088968 -0.115028 -0.053807 0.048205 -0.040326 0.127345 -0.013741 -0.240590 -0.059532 0.037851 0.015724 0.077123 0.051858 0.003344 -0.200222 0.138881 -0.112518 0.081905 0.126488 -0.075044 0.086843 0.110687 -0.008612 -0.189986 -0.083724 -0.234923 -0.195653 0.213672 -0.195814 0.093533 0.018184 -0.064350 0.050704
GAV -0.193234 0.044510 -0.085849 -0.012545 -0.011835 -0.044569 0.105319 -0.080154 0.203307 -0.074253 -0.176327 -0.012253 -0.049679 -0.068818 0.050420 -0.077524 0.065434 0.001747 -0.122492 0.104304 0.076038 -0.062572 0.073234 0.032745 0.064300 -0.041520 -0.202346 0.005861 -0.078363 0.019626 0.026535 0.130173 0.040643 -0.099137 -0.011023 -0.132710 -0.047984 -0.090648 -0.061903 0.026694 -0.157662 0.050770 0.075167 0.107871 0.031265 -0.034116 0.055668 -0.050307 0.084218 -0.123058 0.011446 -0.197792 -0.010563 0.116333 -0.145901 0.032045 0.122644 -0.036989 0.247693 0.132244 0.081614 -0.034512 0.032640 -0.026446 0.080625 -0.153446 -0.019347 -0.186125 0.017120 -0.013462 -0.150749 -0.109937 -0.001277 -0.024625 0.170804 0.195792 0.211310 -0.064146 -0.097572 -0.008209 0.115796 0.114118 0.129303 0.078139 0.009879 -0.049099 0.370229 -0.192036 0.058945 -0.056647 0.064274 -0.148244 0.113889 -0.042499 0.163583 0.166859 -0.072094 -0.041503 0.038567 0.211035 0.157240 -0.103979 0.103167 0.068635 -0.075802 -0.000256 -0.002124 -0.098510 -0.010657 0.037974 0.116997 0.012620 0.056064 -0.044146 -0.202360 0.225335 -0.053169 -0.144873 -0.081231 0.101946 0.207052 0.132569 -0.163562 0.088083 0.078240 -0.189494 0.018021 0.084670 0.180865 0.002129 -0.245230 -0.090659 0.139809 -0.072509 0.122892 0.116350 -0.222330 -0.083252 -0.127363 0.032378 0.205228 0.181530 0.055449 -0.148148 -0.032662 -0.153355 0.089951 0.132675 -0.289641 0.158407 -0.254662 -0.029125 0.048859 -0.123722 -0.159891 -0.123615 0.053962 0.014820 0.123702 -0.077715 0.098161 0.058401 0.019018 -0.000739 -0.031864 -0.177298 -0.102794 -0.056572 0.007607 -0.031519 0.025185 -0.052140 0.116484 0.149058 -0.328867 -0.079466 -0.193602 -0.093662 0.286635 -0.058021 0.156499 -0.048678 0.196522 -0.000640 -0.214177 0.088672 0.049440 -0.006323 0.034418 0.116709 0.097709 -0.027033 -0.009286 0.116317 -0.149462 0.010358 -0.000276 -0.110867 -0.196946 -0.137071
LLR -0.053042 -0.138033 -0.047972 -0.096468 0.126319 -0.081146 -0.008638 -0.107735 0.063679 0.084236 -0.127312 0.012777 -0.027998 -0.101556 0.006308 -0.148021 -0.074366 -0.027704 -0.083308 -0.016432 0.091802 0.089062 0.154335 0.052951 0.083984 0.129800 -0.024490 0.113790 -0.076006 0.044900 -0.073826 -0.037221 -0.044472 0.028023 0.062056 0.123985 0.011931 0.013194 0.021154 0.154548 0.094904 0.016425 0.216600 0.052868 -0.047655 0.064037 0.015294 0.016547 0.050369 -0.038379 -0.032971 -0.015260 0.080596 -0.098113 -0.009976 -0.015413 0.015708 -0.085231 0.197645 0.086915 -0.027195 -0.208673 0.097052 -0.124756 -0.015741 0.004227 0.080407 0.046818 -0.062597 -0.150074 -0.102400 -0.113887 0.016811 -0.153064 0.025102 0.085107 -0.268626 -0.088135 -0.040250 -0.186830 -0.110477 -0.049755 0.036983 0.004821 -0.102382 -0.046339 -0.129465 0.121225 0.041632 0.026814 -0.159274 0.006149 0.098263 0.081323 0.188422 -0.020165 -0.062801 -0.045437 0.053683 0.234237 0.166148 -0.065648 -0.074146 -0.024478 -0.291646 -0.044877 -0.140616 0.076796 0.117787 -0.036368 -0.096734 -0.071329 -0.040604 -0.188474 -0.029766 -0.040597 -0.068046 0.131427 0.061166 0.079325 0.049536 -0.084812 -0.169132 0.024408 0.077658 -0.145917 0.077948 0.180713 -0.074631 0.134380 0.070311 -0.085041 0.124502 -0.045356 -0.042247 0.000169 0.101126 -0.014662 0.056764 0.028350 -0.013750 -0.008655 0.164003 -0.186751 0.060858 0.100171 -0.131925 -0.067798 -0.008801 -0.121759 -0.201180 0.029352 -0.031204 -0.080741 -0.093955 0.082520 0.107495 -0.007084 0.098545 0.106611 -0.010204 -0.020314 -0.039538 -0.018711 0.039219 -0.180391 -0.135745 0.050626 -0.157311 -0.047056 0.104461 0.038454 -0.034536 0.137320 -0.127642 -0.075967 0.087619 0.027886 -0.014812 -0.067143 0.059456 0.105809 -0.004576 -0.025265 0.024763 0.016124 0.052576 -0.182808 -0.043377 -0.053253 0.111951 0.014944 0.098432 0.113418 0.095301 -0.128645 0.073908 0.085027 0.081593 -0.014767
ALT -0.215624 0.003691 -0.062472 -0.206148 0.136193 0.015203 0.075390 0.094145 -0.043376 -0.046076 -0.136070 -0.040278 -0.012907 -0.135282 0.144022 -0.072841 0.153247 -0.039791 -0.123146 -0.156336 0.094678 0.018886 -0.085231 -0.045018 0.203034 0.024830 0.046964 -0.059970 -0.044924 0.054211 -0.069761 0.010554 0.003631 -0.205696 0.004258 -0.114711 -0.212626 0.063438 -0.024681 0.139405 -0.120256 0.102527 -0.007455 -0.025782 0.011092 -0.088984 0.033187 0.000888 -0.074479 0.036033 0.079907 -0.065535 0.098473 -0.245384 -0.012022 0.083057 0.021379 -0.214814 0.204269 0.110270 0.120839 -0.099093 0.047975 0.010558 -0.048074 0.021822 -0.065319 0.161263 0.013084 -0.054267 -0.069931 -0.057415 -0.056800 -0.061164 0.056771 0.196923 -0.180141 -0.106229 0.073790 -0.307205 0.089893 -0.184676 0.094894 0.178362 -0.206428 -0.048065 0.029959 -0.085280 -0.047413 -0.072119 0.076392 0.148793 0.116115 -0.103642 0.012830 -0.093628 0.001112 -0.181114 -0.011486 0.187967 0.006364 -0.040537 -0.085822 -0.149076 -0.222188 0.031765 -0.032348 0.067888 0.275734 0.063842 -0.039837 -0.011389 0.054780 0.201585 0.016672 -0.061554 -0.119036 0.028669 -0.132491 -0.068749 -0.139123 0.170876 -0.354253 -0.243749 -0.139676 -0.061565 0.109812 0.111156 0.032666 -0.078908 0.008521 0.159306 -0.101713 0.035056 -0.013973 0.006577 0.052958 -0.069136 -0.103733 -0.138652 0.086023 -0.056039 0.121448 0.048832 0.015886 0.108056 0.147578 0.041522 -0.222475 0.006383 -0.058991 -0.077476 0.040547 0.033622 -0.086959 -0.047067 0.166722 0.044306 0.024659 0.090086 0.079793 0.154461 -0.051248 -0.011668 -0.051696 -0.296199 -0.225181 -0.008212 0.047754 0.072977 0.014521 0.062912 -0.020051 -0.056930 -0.271107 -0.108578 0.008776 -0.072804 0.067223 0.052182 0.009696 0.007036 0.166214 -0.125175 -0.082116 0.081273 -0.071613 -0.280490 0.146868 -0.008867 0.049022 -0.011312 -0.113713 0.010820 0.022988 -0.147393 0.128382 -0.042636 -0.132706 0.094387
PAA -0.011378 -0.052778 -0.219619 -0.079148 0.040567 0.125578 -0.022847 -0.139107 -0.051587 -0.232401 0.073484 0.041431 0.034684 -0.020809 0.205810 -0.047980 0.179200 -0.267834 -0.089110 0.432542 0.180167 -0.116808 0.161269 -0.047877 0.172097 -0.027262 0.133198 0.096196 -0.039867 0.078342 0.029006 0.074616 -0.002179 -0.007029 -0.062924 -0.051866 0.037601 0.029982 0.078147 0.194868 -0.055470 0.071247 -0.014115 -0.141366 0.009538 -0.083102 0.015287 -0.019638 0.202210 0.035445 0.000695 -0.159496 -0.132023 0.027865 0.168694 -0.006930 -0.130581 -0.083484 0.206314 0.293508 0.008588 -0.038074 -0.031961 -0.026756 -0.026621 -0.317225 -0.020323 0.004027 0.106465 0.022962 -0.108401 -0.075302 -0.087847 -0.221707 0.025881 -0.001331 -0.162072 -0.054499 0.007805 -0.095860 0.100619 -0.124611 0.197462 -0.262239 -0.124268 0.071073 -0.089203 -0.086422 -0.011676 0.028775 -0.192362 -0.089712 0.080963 0.007757 0.221138 0.211200 -0.024731 0.036411 0.019727 0.212439 0.022573 -0.137069 -0.040210 0.067278 -0.205032 0.233436 -0.162421 -0.062707 -0.010775 0.033810 0.101162 -0.114334 0.073452 -0.072186 -0.113975 0.075254 0.051369 -0.023572 -0.052939 0.140445 -0.001811 0.114134 -0.068742 0.031135 0.074277 -0.014525 -0.141258 0.064225 -0.057640 0.004263 -0.049574 0.023703 -0.081608 0.035505 0.067044 0.030949 0.120568 -0.109884 0.031943 0.186185 0.108289 0.046349 0.156194 0.028385 0.204168 -0.002985 -0.007117 0.090430 0.132091 -0.049217 -0.043056 0.086400 -0.173183 -0.037504 0.008455 -0.260644 0.122187 0.071024 -0.036782 0.142612 0.142749 -0.139486 0.010781 -0.122083 -0.206262 -0.184977 0.032729 0.000167 -0.098524 0.155238 -0.193066 -0.078028 0.019189 -0.052607 -0.124122 -0.108001 -0.147054 0.018180 0.009490 -0.096286 0.194732 -0.052633 -0.169775 0.023070 -0.042191 -0.029618 -0.008421 0.153631 0.145430 0.007749 0.058764 -0.194830 0.020574 0.043365 0.174389 -0.137054 -0.009983 0.122819 -0.036003 0.077027
GLV -0.249869 -0.048437 -0.123562 0.064377 -0.010665 0.005486 0.045515 0.021863 -0.014871 -0.081272 -0.147583 0.002198 -0.001991 0.003835 0.004869 -0.155201 -0.039669 -0.127471 -0.084652 0.149343 0.061123 0.007746 0.150442 0.176140 0.093058 -0.052195 -0.182606 0.022318 -0.033446 0.033357 -0.179630 -0.031067 0.022202 -0.082527 -0.053299 -0.046568 -0.056061 -0.082019 0.048650 0.107730 -0.069429 -0.004519 0.148780 0.081557 0.129972 -0.048114 0.052431 -0.099062 -0.048282 -0.139628 -0.023929 -0.030522 0.151134 -0.039218 -0.072366 -0.071008 0.015904 -0.102269 0.078303 0.010925 0.057102 -0.052909 0.106907 0.008116 0.037564 0.145607 -0.042259 -0.031579 0.013462 -0.025945 -0.088685 -0.123688 -0.015327 0.010536 0.136038 0.202782 0.112080 0.040696 -0.029007 -0.135099 0.158364 -0.091798 0.075808 0.088673 -0.040824 -0.150965 -0.049834 0.003694 -0.059981 -0.016431 -0.073866 0.062561 0.156217 0.127540 0.000642 0.016939 0.036722 -0.060436 0.005006 0.219572 0.094216 -0.014641 0.075383 -0.096693 -0.124965 -0.019917 -0.238806 0.071950 0.095739 0.029502 0.084630 -0.048946 -0.019848 -0.100826 -0.024214 -0.064911 -0.044055 -0.081796 0.083947 0.078311 0.225777 0.220241 -0.201540 -0.087293 0.025314 -0.063132 0.092115 0.034333 0.061573 -0.141945 -0.121460 -0.115841 -0.015481 -0.038585 -0.027091 0.098058 0.035448 -0.020288 -0.181527 -0.040422 0.159203 0.010339 0.123345 -0.087413 0.069701 0.037318 -0.066430 0.149635 -0.117540 -0.015126 -0.233030 0.022649 0.063070 -0.120771 -0.084559 -0.056474 -0.011576 -0.078708 0.165901 0.017356 0.160388 0.058145 -0.113552 -0.084266 0.011286 -0.076358 -0.025203 0.089921 -0.069362 -0.048675 -0.037030 0.117101 -0.065770 0.058278 -0.111156 -0.068086 -0.026977 0.043932 0.135642 0.117798 0.135719 0.034309 0.124218 -0.085638 -0.027124 0.002590 -0.101008 0.111826 -0.013021 -0.207801 0.040961 -0.190986 -0.047116 0.119654 -0.208607 0.034412 0.072375 -0.027513 -0.114405 0.057701
AAT -0.038727 -0.061482 -0.079807 0.082568 0.147726 -0.020845 0.001413 0.055609 -0.000934 -0.090147 -0.074557 0.011172 0.030812 -0.055406 0.025926 -0.126102 0.093252 -0.034589 0.034234 0.132613 0.192561 -0.193254 -0.010068 0.002938 0.188209 -0.085644 -0.054126 0.099149 -0.091098 0.076538 -0.057152 0.027432 0.034814 0.021996 0.179762 -0.206526 -0.071727 0.068624 -0.015932 0.174307 -0.046663 -0.038678 0.149052 -0.224551 -0.011720 -0.052130 0.066238 -0.065191 0.040527 -0.118796 -0.015724 -0.183229 0.109017 -0.010537 -0.074507 0.062860 -0.137967 -0.118781 0.234172 0.073935 -0.108892 0.068469 -0.072658 0.084537 -0.078715 -0.221506 -0.049545 -0.118373 0.070658 -0.068091 -0.200321 -0.006836 -0.121436 -0.060063 0.070006 0.188975 -0.028793 -0.067050 -0.237209 -0.185440 0.111418 -0.045301 0.069697 -0.049983 -0.179234 -0.040180 0.118242 -0.182461 -0.009977 -0.044886 -0.012593 -0.048967 -0.007539 0.093849 0.114089 0.025974 -0.032989 0.127409 -0.012992 0.206549 -0.050770 -0.153646 0.104017 0.064798 -0.081466 -0.002189 -0.110712 0.059460 0.013488 -0.044936 0.144416 0.056022 -0.004762 -0.042469 0.048230 0.031339 -0.013421 0.071249 -0.094072 0.105624 0.157925 0.081234 -0.131484 0.051728 0.014723 0.032933 -0.061626 0.245896 0.053820 -0.016329 0.106638 0.160840 -0.015493 -0.028997 0.033259 0.080749 -0.015665 -0.196830 -0.081605 -0.064506 0.117609 -0.008715 0.127144 0.051612 -0.035380 0.077889 0.072672 0.018382 -0.036767 -0.011027 -0.071442 0.067054 -0.240955 0.036899 -0.078403 -0.135120 0.074357 0.064322 -0.020138 0.054023 -0.040523 -0.000181 -0.067127 0.134029 -0.146992 -0.108839 0.025677 -0.006572 -0.024476 0.053967 -0.019219 -0.097258 0.052182 -0.099316 -0.152049 -0.241091 -0.121324 -0.063054 0.002562 0.037964 0.155858 0.013623 0.072089 -0.032587 -0.060151 -0.077064 -0.047363 -0.067771 0.082316 0.042103 0.019123 -0.072483 0.017029 0.093480 0.135407 0.105053 0.018078 0.046113 -0.194677 0.109340
IAL -0.026789 0.103998 -0.064955 0.061033 0.001680 0.127819 0.143335 -0.072685 -0.107409 -0.026761 -0.169108 0.137873 0.075959 0.027350 -0.016177 -0.072622 0.058074 0.071845 -0.012034 0.104105 0.093755 0.040727 0.209121 0.183526 0.073172 -0.133033 -0.111305 0.077308 -0.020647 0.110827 -0.081546 -0.031734 0.051934 -0.126701 -0.048546 -0.210423 -0.183761 -0.110043 0.147486 0.056302 -0.111921 0.041996 0.080370 -0.048759 0.223327 0.059829 0.038934 -0.108971 -0.029271 -0.079328 0.076732 -0.075813 -0.043496 -0.076467 0.036945 -0.087839 -0.035520 -0.186991 0.175765 -0.098231 0.153040 0.041634 0.103591 -0.045522 -0.218553 -0.104175 -0.142363 -0.093590 -0.099886 -0.162364 0.052584 -0.067836 -0.046182 0.099995 0.038900 0.003376 -0.084102 -0.043279 -0.067029 -0.224564 0.112634 0.050397 0.030085 0.051553 -0.094337 -0.044842 -0.091344 0.015393 -0.066580 0.113016 -0.018616 0.105254 0.036595 -0.029696 0.077601 0.057662 -0.015730 -0.090658 0.064545 0.291819 0.131993 -0.214133 0.064410 -0.130147 -0.158162 -0.099150 -0.205713 -0.167323 -0.006174 -0.067919 -0.100047 -0.069984 0.038387 0.024920 -0.150243 -0.218199 0.073992 -0.078356 -0.102775 -0.039845 0.164890 0.039268 -0.094115 -0.176255 0.057596 -0.045230 0.099938 0.243784 -0.038505 -0.189683 0.019130 -0.008958 -0.061088 -0.122369 0.154168 0.065191 -0.017080 0.082563 -0.030871 0.010334 0.045904 0.014819 0.072402 -0.023962 0.000322 0.036457 0.058532 0.164415 0.010464 -0.129522 -0.141700 -0.010890 -0.065212 -0.075450 -0.141932 0.025485 -0.046114 -0.042269 0.154462 0.007371 -0.056777 0.132653 -0.204696 0.090204 0.002304 -0.148192 -0.122014 0.084169 -0.000559 -0.069112 -0.176911 -0.026143 0.046369 -0.084334 -0.242486 0.035435 -0.177699 -0.030308 0.097135 -0.044377 0.022355 -0.152926 0.064565 0.041411 -0.213781 0.083830 -0.039180 -0.075517 -0.042769 -0.073222 -0.180496 -0.141597 0.076151 0.002408 0.090988 -0.129343 0.031627 0.021007 0.010910 -0.070934
LVG -0.172696 0.071260 -0.097865 -0.133240 -0.026122 -0.076467 0.123173 0.114734 -0.056823 0.044495 -0.049309 0.121023 -0.000067 -0.089126 -0.083797 0.056997 0.243169 0.037835 -0.024350 0.077410 0.196792 0.024737 0.071495 0.121047 0.191908 -0.240365 -0.140766 -0.249916 -0.246648 0.220122 -0.049072 -0.065671 0.154392 0.164380 0.076127 -0.122616 0.220940 0.078515 0.001305 0.019560 -0.025669 -0.029628 0.184249 -0.067790 -0.044588 0.127720 -0.015967 -0.075351 0.017389 -0.068219 0.101623 -0.139133 -0.176198 -0.051039 -0.074563 0.035092 0.121795 -0.239601 0.068002 0.093669 0.127671 -0.126962 -0.012217 -0.172340 -0.045614 -0.103946 -0.103774 0.046765 0.098834 -0.184000 0.244196 -0.188336 -0.208414 0.148106 0.185761 0.240536 0.045664 -0.067222 0.063412 -0.241828 0.004300 0.005241 0.197794 0.046066 0.207079 -0.145708 0.159800 0.163332 -0.213872 0.111538 0.105316 -0.141179 0.122074 0.105298 0.024434 0.135440 0.017650 -0.061853 -0.107837 0.101282 0.173773 -0.049997 0.000735 -0.067194 -0.178089 -0.062415 -0.179534 0.133298 0.129896 0.222482 -0.021097 0.000133 0.138724 0.043128 -0.066035 -0.181406 -0.166204 0.026438 0.034525 -0.002141 -0.010286 -0.104330 -0.121137 0.072558 0.065729 -0.258499 0.044226 0.061093 -0.054925 -0.110322 0.042612 0.027868 -0.176026 -0.209438 -0.164952 -0.053790 -0.095225 0.035747 -0.138148 -0.160662 0.047310 -0.063562 0.117496 -0.225095 0.005138 0.275487 0.094166 0.100264 -0.235484 -0.181318 -0.033029 -0.007502 -0.142539 -0.100072 0.071725 -0.151590 0.006380 -0.142907 0.112662 -0.094744 -0.001127 0.146352 -0.002094 0.019704 0.102258 -0.346263 -0.018808 0.018565 -0.064315 0.080112 -0.147031 -0.161024 -0.096874 -0.070117 -0.078365 -0.245449 0.158543 -0.011315 0.058533 0.018790 0.033952 -0.036037 0.206737 -0.170951 0.155340 0.062325 -0.236858 0.055249 0.021539 -0.004981 -0.065467 0.006178 -0.084142 -0.070378 -0.150139 -0.121045 0.117998 -0.115726 0.143299 0.022791
VLV -0.054858 0.004943 -0.170538 0.215741 -0.001899 0.048403 0.166777 -0.117053 0.024736 -0.159209 -0.117040 0.060968 0.059545 -0.161237 -0.022021 0.012207 -0.060621 -0.020362 -0.069948 0.090579 0.028816 0.109879 -0.001704 0.087449 0.069615 -0.146019 -0.109976 0.038888 -0.056987 0.110064 -0.174123 0.057240 0.080410 -0.148182 0.037332 -0.184848 -0.092672 -0.231476 0.060481 -0.142967 -0.079201 -0.089946 0.006293 -0.035334 0.127374 -0.114022 0.004746 0.149088 -0.146403 0.019090 -0.020730 0.028451 0.003155 -0.229708 0.049172 -0.001545 0.041632 -0.237977 0.057928 -0.069156 0.053761 -0.115107 0.146947 -0.040209 -0.115264 0.005076 -0.023534 -0.258607 0.149303 -0.190518 -0.018686 -0.096693 -0.077911 -0.227810 -0.008371 0.097552 -0.080336 0.155000 -0.166124 -0.056469 0.175527 0.189387 0.015729 -0.005033 -0.171069 -0.177481 -0.016045 0.102253 0.021346 0.014543 -0.081377 0.111342 -0.037343 0.086190 0.083311 -0.028827 -0.020832 -0.123896 -0.103732 0.249478 0.110850 0.105149 0.151343 0.032746 -0.114257 -0.091644 -0.126724 -0.045944 0.187357 -0.002575 0.008255 -0.155567 -0.039341 -0.114491 -0.145680 0.083634 -0.067110 0.184112 -0.006033 0.019442 0.088205 0.149464 -0.195373 -0.080033 0.066438 -0.017594 -0.024284 0.185403 -0.172626 -0.194487 -0.110286 0.086828 -0.044300 -0.109946 0.049423 0.012245 -0.160381 0.084305 -0.071362 -0.116523 0.107924 0.030116 0.045973 -0.238515 -0.035394 0.257446 -0.028771 -0.012573 0.005857 -0.111222 -0.138287 0.015739 -0.129207 0.140765 0.024495 0.037965 0.029291 0.007148 0.059763 0.177291 0.019977 0.068419 0.043260 -0.114829 -0.009179 -0.201330 -0.011496 0.065896 -0.184099 0.086004 0.071643 -0.042901 0.044068 0.153701 -0.226851 -0.099220 -0.150565 0.022143 0.043819 0.122334 0.146443 0.049688 0.095013 -0.054666 -0.095576 0.137180 -0.109640 -0.023269 0.052783 -0.109492 0.042217 -0.043299 -0.111998 0.013479 0.019536 -0.099760 0.235586 0.013738 0.011231 0.133857
ATL -0.067851 -0.027669 -0.054018 0.005076 0.071243 0.027009 0.115411 -0.118879 0.071726 0.046037 -0.161495 0.079996 -0.074333 -0.132494 -0.017096 -0.093155 0.038184 0.015083 -0.046348 0.109330 0.042122 0.013433 0.024100 0.074367 0.218072 -0.004923 0.092860 -0.035403 -0.040761 0.093861 -0.098543 0.028091 -0.006953 -0.090227 -0.036788 -0.109168 -0.065325 0.055114 -0.013501 -0.103988 -0.088397 0.018772 0.071622 -0.032831 0.072577 -0.088596 0.101340 -0.053865 0.120438 -0.197694 -0.006866 -0.169133 -0.079754 -0.035909 0.157603 -0.035263 -0.080709 -0.228288 0.064346 0.110704 0.061413 0.031571 -0.106192 -0.001439 -0.126506 0.046547 0.009347 -0.094015 0.072244 -0.157237 0.050845 -0.170007 -0.105197 0.104700 -0.069332 0.088503 -0.046410 0.089581 0.038061 -0.088383 0.066918 0.056047 0.165369 0.102710 -0.136748 -0.005843 -0.023713 0.079742 -0.035163 -0.149104 0.088375 -0.013369 0.080100 -0.038862 -0.095973 0.006922 -0.092855 -0.007605 0.014259 0.176683 0.065152 -0.181483 0.123680 0.020032 -0.113497 -0.024763 -0.045505 0.026687 -0.118853 -0.067212 -0.093533 0.007199 -0.068313 -0.063887 0.080078 0.033826 0.032005 0.000612 -0.109471 0.104013 0.025347 0.133453 -0.081818 0.104898 -0.078516 -0.064319 -0.034821 0.230428 0.082542 -0.057057 -0.014430 -0.001474 0.005063 -0.117002 0.049004 0.021387 -0.035288 0.088257 -0.074221 0.033705 0.110964 0.098849 0.062710 -0.017594 -0.004924 0.095439 -0.054576 0.082170 -0.031512 -0.039996 -0.097004 0.095076 -0.001273 -0.136342 0.156764 0.118138 -0.057092 -0.071849 0.033866 0.050501 -0.038600 -0.030302 -0.100937 -0.138970 -0.038371 -0.158171 -0.122844 0.133725 -0.204867 0.038402 0.003214 0.013043 -0.104576 0.002404 -0.244854 0.085480 -0.083198 0.047015 -0.003188 0.029652 0.085540 0.125320 0.230318 0.010949 0.059108 0.025124 -0.058272 -0.066860 0.057052 -0.154711 0.003170 -0.054243 -0.014147 -0.155639 -0.035724 -0.117492 -0.015871 0.092125 0.048648 0.132836
LLT -0.093647 -0.096040 0.030675 -0.097839 0.195687 0.028556 0.101120 -0.001336 0.052527 0.089710 -0.173912 0.177834 0.192721 -0.053517 -0.023204 -0.069621 0.097774 -0.190787 0.003599 0.058477 0.195973 0.124726 0.106604 0.089245 -0.003597 -0.037837 -0.030314 0.053727 0.055392 0.063739 -0.168985 -0.020862 -0.164266 -0.108176 0.099188 0.041555 0.054006 -0.046635 -0.096967 0.199929 0.032817 0.010928 0.149417 -0.084024 0.055011 -0.044187 -0.066640 -0.083142 -0.081399 -0.063627 -0.022349 -0.230161 0.096197 -0.122372 0.026884 0.122406 -0.142103 -0.126682 0.059894 -0.049527 -0.016311 -0.097161 0.006894 0.083022 -0.192588 -0.082793 -0.020827 -0.074879 -0.020385 -0.070741 -0.011978 -0.170188 -0.129537 0.001445 -0.084620 0.220176 -0.000743 -0.008168 -0.140196 -0.077664 0.196397 -0.057199 0.045846 0.004719 -0.048870 -0.154936 -0.161274 -0.102395 -0.017226 -0.032429 0.054590 -0.057935 0.043963 0.117513 0.140189 0.044167 -0.042826 -0.069850 -0.140554 0.196437 -0.003922 -0.115509 0.136167 -0.004098 -0.162467 -0.093984 -0.194551 0.070595 0.011195 0.028914 -0.001947 -0.090721 -0.008897 -0.018964 -0.022592 -0.033904 -0.027182 -0.079971 -0.054643 0.207848 0.091188 0.093355 -0.100491 -0.193378 0.098472 -0.059495 0.124928 0.140676 0.071615 -0.048013 0.000534 0.079843 -0.036454 0.084926 -0.035903 -0.007171 0.111892 0.013156 -0.089113 0.124372 -0.134633 -0.126048 0.047107 -0.027981 -0.084786 -0.035916 0.166919 0.102479 0.173965 -0.047314 -0.265182 -0.112389 -0.089862 -0.124467 -0.110745 0.009973 0.097579 -0.020853 0.056750 0.196621 0.082221 0.336227 -0.055599 -0.053337 0.227613 -0.233985 -0.034234 0.183454 0.067415 -0.020565 -0.053663 0.085633 0.150184 0.047970 -0.182779 -0.014436 0.098171 -0.162845 0.056058 -0.070865 -0.125089 -0.167031 0.064848 -0.089447 0.081276 0.025660 -0.081294 -0.238008 0.090397 0.016152 0.027855 -0.047562 -0.057649 -0.012861 0.127610 -0.025387 -0.135698 -0.039411 -0.112818 -0.107740
VVL 0.019936 -0.019150 -0.184606 0.044783 -0.030680 0.004223 0.162556 -0.045230 0.056701 0.076358 -0.062646 0.008915 -0.081464 0.008168 -0.022415 0.109610 0.058695 -0.089422 -0.040518 0.268199 0.099496 0.166812 -0.046936 0.100358 0.026385 -0.161456 -0.145891 0.066042 -0.001604 0.075119 -0.128604 -0.031963 0.026397 0.019228 -0.054985 -0.103443 -0.056258 0.013409 -0.022604 -0.058296 -0.105341 0.025533 -0.033556 -0.149099 0.009102 -0.000318 -0.025732 -0.068895 -0.062641 0.041500 0.015517 -0.048114 -0.018694 -0.034232 0.013048 -0.006251 -0.045351 -0.081311 0.234836 -0.051257 0.034177 -0.051160 0.195002 -0.002277 -0.127487 -0.098066 0.031184 -0.224654 0.135241 -0.041845 0.023243 -0.177152 0.004172 -0.048897 0.106724 0.142141 0.008133 0.055531 -0.086964 -0.135423 0.225300 0.052888 0.025826 0.075532 -0.037277 -0.125475 -0.076065 0.042059 0.102629 0.075616 0.098295 -0.063294 0.022846 0.091827 0.090085 0.052373 0.071422 -0.049494 -0.033896 0.213557 0.109599 -0.075506 0.117499 -0.016921 -0.230648 -0.107648 -0.120272 -0.123943 0.183992 -0.083137 -0.015421 -0.116219 0.053151 -0.022098 -0.147166 0.004689 0.014585 0.057969 -0.010769 0.039464 0.111175 0.133309 -0.168649 -0.136680 0.052248 -0.155275 0.065055 0.092011 -0.054972 -0.000356 -0.181433 -0.008060 -0.068390 -0.150392 -0.032335 0.068271 -0.046877 0.056052 -0.078445 -0.022532 0.194625 0.019162 0.012279 -0.049321 -0.060815 0.156864 0.003118 0.073038 -0.004981 -0.096553 -0.141248 -0.180709 -0.003341 0.132209 -0.011821 -0.006880 -0.039797 0.111826 0.124672 -0.010856 -0.044946 0.075649 -0.012926 0.002687 -0.070803 -0.222646 -0.052367 0.019439 -0.020991 -0.143282 -0.132285 -0.062643 0.140467 0.160569 -0.254293 0.102610 -0.161101 -0.041448 0.127257 -0.010425 0.083127 -0.108502 0.085984 -0.007399 0.107184 0.081318 -0.095790 0.013742 0.163226 -0.065939 -0.041003 0.069065 -0.033841 -0.002167 -0.014823 -0.167641 0.138287 0.016245 -0.035936 0.031998
LTL -0.063007 -0.005949 -0.012385 -0.061013 0.123748 -0.031028 0.132682 0.083544 0.026694 -0.052258 -0.057037 0.177670 0.073815 -0.020582 -0.064817 -0.047899 0.084501 -0.070547 -0.007513 0.076681 -0.055727 0.140140 0.148657 0.090998 0.093428 -0.014920 -0.033178 0.028604 -0.035665 0.034354 -0.168338 -0.003630 -0.058033 -0.067995 -0.029375 -0.147780 -0.127276 -0.102000 0.167671 0.002425 -0.005894 0.112566 0.049030 -0.051954 0.091814 -0.044497 0.034039 0.012296 0.131522 -0.004308 -0.004663 -0.220430 0.007346 0.004892 0.064626 0.099956 -0.143776 -0.201539 0.175705 0.071655 0.006866 -0.071620 -0.025809 0.050606 -0.114908 0.037268 0.040704 -0.055761 -0.012960 -0.087375 0.138155 -0.141268 0.021241 -0.032049 -0.108669 0.138951 -0.102461 0.030651 -0.043571 -0.244482 0.140027 -0.020795 0.075392 0.061913 -0.068652 0.005629 -0.062729 0.071565 -0.060603 0.050245 0.065517 -0.019984 0.134944 0.029010 0.029441 0.040774 -0.028335 -0.100652 0.032199 0.134192 0.101453 -0.064954 0.107153 0.016711 -0.176208 -0.062561 -0.274448 -0.000399 0.090254 -0.059040 -0.085007 -0.063043 -0.010446 -0.057798 0.043702 -0.012631 0.034014 0.013151 0.026346 -0.025006 0.116903 0.053947 -0.006462 0.005679 0.022481 -0.153249 0.146633 0.168264 -0.090274 -0.051404 0.007514 0.068160 0.113408 -0.096350 0.021493 0.042151 -0.032988 0.069682 -0.083601 0.072283 0.150885 -0.094313 0.065062 -0.071557 0.055643 0.045123 -0.094205 0.174286 -0.061411 0.017092 -0.208880 0.021888 0.037613 -0.044395 -0.011304 0.075943 0.071362 0.022498 0.126610 0.148367 0.008864 0.147843 -0.028097 -0.121019 -0.016913 -0.165250 -0.023176 0.200180 -0.110903 0.011149 -0.036074 0.053751 -0.012442 -0.016345 -0.183781 0.024938 -0.079572 -0.110222 0.146124 -0.024969 -0.021437 0.046590 0.122147 0.036233 -0.163208 0.032026 -0.036397 -0.048517 -0.078155 0.019365 0.035373 -0.016803 0.021433 0.058067 0.000264 -0.046147 -0.007799 0.065486 -0.080954 0.155816
LEA 0.023663 0.035178 -0.065677 0.078663 0.008452 0.090201 0.096664 -0.006151 0.106923 -0.074627 -0.163829 0.001428 -0.085977 0.004068 0.044595 -0.123441 0.000381 -0.059107 -0.179661 0.059915 0.132302 0.026288 -0.035221 -0.006411 -0.001128 0.286058 -0.107228 -0.154508 -0.047521 0.133542 0.083304 0.067803 -0.092774 -0.025802 -0.019200 -0.039310 0.069711 0.102064 0.073907 0.160384 -0.034911 0.016414 0.020821 -0.031160 0.124950 0.036026 0.202076 0.180265 0.057078 -0.083336 0.167774 0.019955 0.037319 -0.151396 0.054409 -0.056667 -0.156032 0.046727 0.159730 0.110883 0.042565 -0.011799 0.160348 -0.118136 -0.061819 0.056326 -0.033188 -0.065839 0.079127 -0.127229 0.086409 -0.204971 -0.037577 -0.103940 0.042005 0.013641 -0.114807 -0.113611 -0.004412 -0.272190 0.002850 0.065421 0.156257 -0.019517 -0.249548 0.124356 0.048066 0.000943 0.068743 0.038943 -0.095831 0.010908 -0.082584 -0.069665 0.141984 -0.017863 -0.021072 -0.073307 0.066543 0.083656 0.058520 -0.136896 -0.042075 -0.150793 -0.186808 -0.138655 -0.069292 -0.055670 0.044677 0.128998 -0.036795 -0.015889 0.024351 -0.081742 0.003717 -0.013273 -0.106360 -0.064191 -0.039988 0.109147 -0.037661 -0.055830 -0.030718 0.116133 0.026983 -0.127262 0.101459 0.165846 0.028552 -0.020804 -0.149141 0.014417 -0.071175 -0.065518 0.016406 0.214312 0.209930 -0.081643 -0.085526 0.050018 -0.001305 -0.024457 -0.109340 -0.053138 0.038004 0.169547 0.006495 0.035489 0.045297 -0.134171 -0.114963 -0.105873 0.165554 -0.133365 0.023170 0.035979 0.236280 0.051472 -0.080576 0.025225 0.059484 0.054386 -0.086673 0.007788 -0.026648 0.035548 0.025699 0.077091 0.119171 -0.146932 -0.112010 -0.059476 -0.212895 -0.007693 -0.120308 -0.023515 -0.054698 -0.082525 0.067241 -0.047483 0.172542 0.055342 0.159848 0.024812 0.000133 0.072033 -0.044563 -0.050433 0.092001 -0.028492 0.109990 -0.006636 -0.164255 0.047465 0.162315 0.184601 0.118640 -0.019129 -0.007498 -0.109351
GVL -0.084909 -0.101515 0.043093 0.137417 -0.099620 0.064670 0.106527 0.156775 0.180567 -0.078787 -0.253650 0.071179 -0.092500 0.027721 0.005088 -0.083020 0.013403 -0.117180 -0.144939 0.155383 0.110123 -0.108902 0.201295 0.064030 0.118113 -0.093517 -0.201822 0.031419 -0.012756 0.050963 -0.075566 -0.036804 -0.046030 -0.093268 -0.086622 -0.197895 -0.079257 0.010776 0.009240 0.054646 -0.068722 0.101028 0.008160 0.034781 0.132885 -0.056652 0.023461 -0.160690 0.070670 -0.178066 -0.009016 0.125717 -0.010808 0.008050 0.080815 -0.045725 -0.063858 -0.149841 0.060992 -0.231368 -0.038323 -0.074594 0.080407 0.073463 0.009262 -0.062776 0.080130 -0.127411 -0.037186 0.004258 -0.050742 -0.144062 -0.058853 0.041813 0.009242 0.232630 0.048180 0.167641 -0.032645 -0.033214 0.150395 -0.049676 0.181441 -0.014250 -0.117270 -0.044231 0.065400 0.090321 0.015248 0.057895 -0.104742 0.047748 0.143046 0.132157 0.057318 0.005839 -0.069807 0.057093 0.006398 0.288212 0.105605 -0.118613 0.031486 -0.065996 -0.271976 -0.040490 -0.141740 0.019040 0.054379 0.088570 0.015004 0.023939 0.069367 -0.217940 -0.050890 0.047667 -0.156344 -0.101529 0.084350 0.086537 0.045014 -0.051877 -0.074735 0.039226 -0.151441 -0.224436 0.030876 0.071968 -0.148391 -0.264216 -0.182321 -0.154488 -0.196928 -0.137849 0.002772 -0.077414 -0.167724 0.027052 0.018420 -0.045559 0.018561 -0.119931 0.089896 -0.092789 -0.108418 0.154173 0.075240 0.194573 -0.097991 0.017845 -0.146501 0.098042 0.079412 -0.014818 -0.108500 0.117312 -0.065027 -0.001707 0.088254 -0.118678 0.196895 0.143595 -0.082444 -0.112867 0.072491 -0.216173 0.008291 -0.022623 -0.231663 0.007638 -0.038279 -0.113414 -0.000086 0.039236 -0.174833 -0.132981 -0.179690 -0.014658 0.192438 -0.007183 -0.172280 0.139919 0.213046 -0.001294 -0.114363 -0.015209 -0.100531 -0.092601 0.277383 -0.034178 -0.084644 -0.172298 0.047329 0.063106 0.003690 -0.018051 0.056428 -0.118597 -0.050666 -0.096397
AAD 0.057423 0.117098 -0.128751 -0.029815 0.107805 0.125602 0.033377 -0.012980 -0.025676 -0.074419 -0.048153 0.156079 -0.017317 -0.064387 0.133091 -0.023702 0.208192 -0.079783 0.086862 0.165722 0.215114 -0.076272 0.015450 -0.032568 0.090367 0.065669 -0.119695 -0.081912 -0.049485 0.036262 -0.021292 0.096673 0.055618 0.064716 -0.074907 -0.033844 0.101477 0.089633 0.109211 0.142208 -0.060872 -0.004123 0.006027 -0.147484 -0.215934 -0.035899 0.122033 0.079539 0.004188 -0.230920 0.161561 -0.096240 0.057565 0.027315 -0.017370 0.058808 -0.130936 -0.156995 0.231115 0.060308 0.027300 0.021018 0.037520 -0.002360 0.089341 -0.118256 -0.128903 0.001138 0.161170 -0.151337 -0.144837 -0.046565 0.014313 -0.126085 0.071212 0.127957 -0.038881 -0.081024 -0.059604 -0.152979 0.005041 0.041240 0.087656 -0.102822 -0.130559 -0.059256 -0.027860 0.031288 0.035937 -0.045608 -0.151138 0.055354 0.065216 -0.033071 0.191366 0.024387 -0.100925 -0.045003 0.020775 0.070691 -0.052697 -0.069088 0.026197 0.022882 -0.037815 -0.009490 -0.029056 0.018356 0.020889 -0.062796 -0.037308 -0.062212 -0.105545 -0.063540 0.090447 -0.021823 -0.030770 0.018998 -0.022129 0.048071 0.031190 0.139841 -0.107576 0.107129 -0.068271 -0.010048 -0.060445 0.050435 -0.004372 0.158426 -0.125319 0.038635 -0.041278 0.078922 0.026212 0.062675 0.012933 -0.068999 0.017690 0.015909 0.011120 -0.140518 -0.009078 -0.023250 0.058115 0.064928 0.154184 0.037667 -0.131456 -0.003735 -0.012084 0.134000 -0.034562 -0.002306 -0.039336 0.051012 0.002280 0.139274 -0.038241 0.017282 0.011727 0.006802 -0.117059 0.049885 0.036907 -0.041624 -0.165475 0.103563 -0.126178 0.030288 -0.128162 0.009588 -0.116411 0.035594 -0.130571 -0.076498 -0.096175 -0.034714 0.090978 0.000669 0.147758 0.104238 0.107726 -0.055511 0.059646 -0.080020 -0.146485 0.012847 0.003901 -0.004268 0.016325 -0.058201 0.102377 -0.067991 0.056469 -0.006413 0.204912 0.194197 -0.075631 0.078427
DLA 0.008166 -0.079123 0.034690 -0.108314 0.033436 0.118360 0.071359 -0.060222 0.126676 -0.023192 -0.109736 0.000335 -0.020244 0.010339 -0.045326 0.054872 0.168884 0.029364 -0.002660 0.144098 0.100518 0.054310 0.000656 0.035545 0.067379 0.164557 0.036006 0.005528 0.007500 0.122364 -0.024253 0.119676 0.051310 -0.128097 0.016006 0.053760 0.041616 0.133548 0.061682 0.046900 0.044906 0.027482 0.020474 0.019910 -0.136177 -0.039703 0.145399 0.072263 -0.000770 -0.082091 0.150532 0.023149 0.125409 0.013370 0.042728 0.030348 -0.031964 -0.013839 0.269791 0.006657 0.020413 0.055273 0.037479 -0.075490 -0.067319 0.112317 -0.024292 -0.081681 0.170065 -0.114253 0.000438 -0.073786 0.067025 -0.154860 0.152994 0.074855 0.039518 -0.099803 -0.110074 -0.093908 0.083017 0.003313 -0.027628 -0.032246 -0.111007 -0.050005 -0.046008 0.116210 -0.013634 -0.072060 -0.135566 -0.043733 0.023161 0.079710 0.095347 0.124990 -0.038538 -0.008131 0.047477 -0.001430 0.166908 -0.128610 0.064714 -0.069747 -0.167265 0.018722 -0.027672 -0.000835 0.071480 -0.106016 0.020143 -0.089450 -0.040116 -0.096960 0.012849 0.025627 -0.009965 -0.102279 -0.049487 0.102726 0.091014 0.165352 -0.001309 0.081584 0.165958 -0.020868 -0.020867 0.180257 0.030237 0.020724 -0.027649 0.071482 0.005576 0.075287 -0.014109 -0.077738 0.076616 -0.026513 0.009446 0.026310 0.055254 0.037270 -0.059595 0.079102 0.141259 0.082850 0.064785 0.061608 -0.048115 -0.019923 -0.035996 0.061987 0.032603 -0.164276 0.032235 -0.028444 -0.030128 0.190226 0.067376 -0.005966 -0.064029 0.038843 -0.207309 0.162132 -0.075220 0.065040 -0.138071 0.125342 -0.022746 0.055443 -0.059076 -0.081482 -0.171274 -0.042351 -0.177402 0.047766 -0.113755 0.030957 0.086921 -0.004478 -0.029038 0.105294 0.157485 -0.072580 0.113023 0.062443 -0.117450 -0.036408 -0.036201 -0.113233 0.135103 -0.088449 -0.036502 -0.043166 0.158497 -0.024630 0.009584 -0.084245 -0.096925 -0.029918
ALD 0.062474 -0.089264 -0.135569 -0.030569 -0.077734 0.090227 0.181404 0.007456 0.151621 -0.099026 -0.032238 -0.009914 -0.095661 -0.240665 0.100811 -0.060668 0.240833 -0.190747 0.032661 -0.061934 0.496772 -0.152904 0.074066 -0.082418 -0.092181 0.076386 -0.097658 -0.084400 -0.046660 0.262748 -0.024488 -0.013508 0.014656 -0.057063 -0.085944 -0.012842 0.123911 0.158387 0.172327 0.239131 -0.015767 -0.100806 0.016870 -0.029677 -0.029312 0.095830 0.101005 -0.108244 0.126669 0.114512 0.061128 -0.030106 0.099907 -0.155972 0.181478 0.066823 -0.178743 -0.288994 0.129974 -0.008469 0.107490 -0.054493 0.335321 -0.034932 -0.076099 -0.024500 -0.036880 0.091853 -0.112001 -0.245418 0.046845 -0.059701 -0.101287 0.007356 0.116131 0.144424 -0.032614 -0.001909 0.093751 0.013143 -0.077335 0.150001 -0.034053 0.160597 -0.062715 -0.054245 0.106560 0.074744 -0.019143 -0.204091 -0.082728 0.065423 0.023947 0.019949 0.298499 0.186929 -0.200100 -0.170686 -0.067501 0.286413 0.066371 -0.000904 -0.017902 -0.072310 -0.304709 -0.092155 -0.032276 -0.084818 -0.024151 -0.087663 -0.154836 -0.036592 -0.093563 0.164430 0.198953 0.071826 -0.012693 -0.089139 -0.138820 0.034332 -0.084706 0.166080 -0.054637 -0.038239 -0.043647 -0.222247 0.010244 -0.013374 0.180524 0.115102 -0.189311 0.139453 -0.017723 0.101354 0.256314 0.067108 0.145032 -0.334766 -0.175945 -0.098647 0.050223 0.142003 -0.138674 0.086544 0.065715 0.005203 0.038272 -0.053475 -0.027389 -0.311972 0.103883 -0.132904 -0.068847 0.111278 -0.046449 0.199293 0.063579 -0.008240 0.047268 0.025667 -0.011675 -0.053912 -0.084535 0.008336 -0.033242 0.052754 -0.106326 0.052780 -0.071539 -0.006206 -0.136575 0.085881 0.165222 0.102636 -0.092144 0.038436 -0.040503 0.072482 -0.052842 -0.027166 0.076309 0.172187 0.165696 -0.117867 0.003707 -0.134668 -0.123702 -0.233761 0.008156 -0.010925 0.143175 0.041727 -0.022234 0.032465 0.142442 -0.065800 -0.075195 0.041559 0.068971 0.139250
GVA -0.145359 0.022426 -0.141438 0.064032 0.078422 0.083313 0.010121 0.050243 0.118881 -0.010051 -0.121044 -0.001867 -0.074330 -0.020683 0.024682 -0.149468 0.151472 -0.203280 -0.140576 0.253229 0.127327 -0.163773 0.069589 0.150465 0.068015 -0.030301 -0.181065 0.000933 0.004935 0.005152 -0.060262 -0.010464 0.085680 0.060540 0.022688 -0.160313 -0.128435 0.075573 0.050474 0.082996 -0.144620 0.056475 0.109640 0.023436 0.046426 -0.057524 0.053601 -0.119879 -0.088918 -0.115313 0.040220 -0.034860 0.104651 -0.042333 0.031134 -0.036759 0.034152 -0.089031 0.227025 0.074731 -0.107988 0.111788 -0.053947 0.083537 -0.094039 0.052086 -0.079673 -0.067624 0.091788 0.051602 -0.058666 -0.017686 -0.122496 0.084187 0.034839 0.169647 -0.019536 0.056502 -0.065175 -0.086710 0.223088 0.020436 0.113889 0.015831 -0.125143 0.042404 0.133379 0.030098 -0.004633 -0.024630 -0.120392 -0.075183 0.010203 -0.031899 -0.122769 0.143369 0.033304 0.018464 0.007575 0.149747 0.128846 -0.053391 0.098911 -0.103538 -0.087075 0.043880 -0.304517 0.116693 0.092271 -0.081260 0.099411 -0.038566 -0.083953 -0.140113 0.001103 -0.091107 -0.052520 -0.043565 0.110040 0.082969 0.145240 0.209151 -0.165910 0.072130 -0.007118 -0.120131 0.032961 0.100955 -0.144246 -0.211043 -0.185415 -0.039913 0.010016 -0.023060 -0.091078 0.071813 -0.187672 0.037535 -0.003084 -0.110907 -0.040289 0.091837 -0.033014 -0.149529 -0.015990 -0.000160 -0.047456 0.022768 -0.043141 -0.115449 -0.159493 -0.064703 -0.025898 -0.043380 0.043253 0.004595 -0.168282 -0.053539 0.104341 0.025132 0.088253 -0.032831 -0.011919 0.100621 -0.198586 -0.107183 -0.087897 0.058841 -0.108578 -0.003697 -0.047294 0.000939 -0.053711 -0.014406 -0.166614 -0.023873 -0.081568 -0.075624 0.240349 0.165050 0.100331 -0.052079 0.324455 -0.064625 -0.029921 -0.110757 -0.122886 0.046071 0.154056 -0.104875 -0.064680 -0.028108 0.106809 0.031310 0.023088 -0.014175 0.079304 -0.068428 -0.020498 -0.151157
ALI -0.172353 0.092762 -0.144491 0.072131 0.086693 0.059120 0.031807 -0.053637 -0.116279 -0.088712 -0.086612 0.174843 0.079352 -0.002320 0.011389 -0.103844 0.038793 -0.176945 -0.272895 -0.005342 0.216689 0.097389 0.103007 0.170019 0.147948 -0.085820 -0.055419 -0.056385 -0.013488 -0.082380 -0.166735 -0.068284 0.053497 -0.114701 0.043306 -0.139633 0.023413 -0.072295 0.011022 0.065271 -0.045025 -0.066983 -0.050862 0.074607 0.058861 -0.032854 -0.120368 -0.032482 0.055373 -0.196129 -0.017246 0.007431 0.042355 -0.028111 -0.056753 -0.067904 0.161361 -0.254903 0.029260 0.016603 0.054166 -0.029216 0.122312 0.015184 -0.104420 0.072701 0.009442 -0.232190 0.125132 -0.116435 -0.009932 -0.118172 0.040696 0.036987 0.150304 0.227292 -0.083776 0.079095 -0.099978 -0.138105 0.104693 -0.093298 -0.006041 0.178668 0.022550 -0.067434 -0.032743 -0.170340 -0.010744 -0.054951 0.018317 0.037129 -0.073184 0.145798 0.001719 -0.083982 -0.024498 -0.123484 -0.071782 0.328972 0.159108 -0.190334 0.268512 -0.057748 -0.208109 -0.011601 -0.161670 0.123455 0.082430 0.092824 0.032922 0.060860 -0.060862 0.073408 -0.019498 -0.177502 -0.030310 -0.080190 -0.034835 0.019324 0.128651 -0.000722 -0.157636 -0.042467 0.164941 0.055494 0.078144 0.162773 0.109553 0.030847 -0.124312 0.000499 -0.118868 -0.220812 -0.158751 0.007059 0.029034 -0.062779 -0.035985 0.155962 0.044251 -0.024828 -0.015102 -0.135359 -0.126317 -0.023803 -0.143854 0.012453 0.002330 -0.063795 -0.284402 0.088640 -0.009215 -0.039252 -0.074690 -0.071001 0.211445 -0.017045 0.045322 0.174817 -0.001815 0.045296 -0.133589 -0.198326 0.208049 -0.167994 0.040006 0.132065 0.139250 0.098318 0.028070 0.023024 0.167435 0.107073 -0.200654 -0.023566 -0.034324 0.102136 0.073683 0.143036 0.086834 0.071015 0.158908 -0.077761 -0.049839 0.105120 -0.230182 -0.081069 0.067438 -0.228682 0.247238 -0.220355 -0.017898 0.052042 -0.070311 -0.011366 0.127390 0.044131 0.021287 -0.091767
APA 0.010947 -0.050367 -0.326933 -0.101798 0.032167 0.132273 -0.109445 -0.116091 -0.169636 -0.112585 0.229224 0.128438 0.215851 -0.184533 0.250041 -0.003346 0.114575 -0.135307 -0.250251 0.371459 0.015748 -0.049143 0.212893 -0.068822 0.289412 0.001574 -0.034265 0.058626 -0.028119 0.124415 0.163084 0.143930 0.057153 -0.077593 0.033498 0.039933 0.106803 0.056135 0.190497 0.228142 -0.149407 0.093529 -0.000630 -0.170617 -0.089145 -0.021237 0.015401 0.063033 0.267612 0.054375 0.111582 -0.237544 -0.113087 0.062785 0.247172 -0.012411 -0.229873 -0.073769 0.160975 0.299669 -0.009492 -0.105383 -0.062075 0.074417 0.050806 -0.269969 -0.049226 -0.081600 0.100975 0.032032 -0.243379 0.056699 0.007732 -0.256452 0.053473 0.107195 -0.003064 -0.132567 -0.198011 -0.129188 0.017757 -0.074238 0.225131 -0.263369 -0.076669 0.150676 -0.078771 -0.057644 0.076920 -0.013571 -0.105582 -0.190383 0.075197 0.042384 0.183789 0.198527 0.021544 0.014618 0.020899 0.296000 -0.002573 -0.133527 -0.103135 -0.041114 -0.160377 0.128830 -0.127137 0.038100 0.022584 -0.059781 0.218393 -0.155953 -0.005175 -0.111934 0.122724 0.097860 0.017964 0.048184 -0.087067 0.002549 -0.027951 0.100452 -0.027404 -0.091389 0.179187 0.011657 -0.100626 0.028214 -0.078927 0.038860 -0.042845 0.207527 -0.156741 0.034687 -0.007032 -0.027345 -0.015951 -0.217818 -0.027492 0.114743 0.150182 0.004037 0.108017 -0.051875 0.216227 0.016637 -0.010982 0.108163 0.217370 0.123454 -0.048077 0.026632 -0.152625 0.082892 -0.051679 -0.246433 0.186886 0.132994 -0.115149 0.088034 0.155476 -0.036631 -0.094279 -0.049944 -0.188779 -0.120108 -0.023802 0.061079 -0.068916 0.098066 -0.152750 -0.057305 -0.118009 -0.031958 -0.146259 -0.090949 -0.187658 0.048159 -0.005133 -0.010882 0.078285 -0.129139 -0.033257 -0.053342 0.091469 -0.136931 0.002481 0.043913 0.203001 0.036090 -0.005475 -0.119821 0.048145 0.016127 0.080245 -0.052605 -0.004857 0.151506 -0.098016 0.132019
LPA -0.066952 0.039093 0.071421 -0.143153 0.144672 0.022862 0.066560 -0.087046 0.009258 -0.078752 -0.159057 0.107797 0.117114 -0.032991 0.057104 -0.084820 0.093467 0.003234 -0.060784 0.100453 0.074688 0.069109 0.028378 -0.023185 0.051656 0.058603 -0.162561 -0.002566 -0.058484 0.091732 0.052169 -0.000601 -0.008479 -0.142700 0.022144 -0.118858 0.019851 -0.087132 -0.036928 0.117502 -0.013002 -0.068165 -0.006604 0.014847 0.038122 -0.100382 0.074614 0.091169 0.057465 -0.095403 -0.004000 -0.007793 0.071715 0.013320 -0.060946 0.003368 -0.052448 -0.078105 0.078171 0.172650 -0.018598 -0.101187 0.023832 0.014496 -0.119132 -0.074037 -0.010445 -0.053185 0.009042 0.052594 0.016510 -0.073139 -0.062867 -0.036317 0.156999 0.021024 0.032594 -0.028153 0.026099 -0.243971 0.113382 0.040151 0.130969 -0.059350 -0.089398 0.059867 -0.002525 0.066070 0.005734 -0.123179 -0.009685 -0.014838 0.159647 -0.036647 0.066619 0.008745 -0.067959 0.126261 0.091678 0.207074 0.039650 -0.188355 -0.041557 0.037116 -0.121740 0.005812 -0.073174 0.026972 -0.063866 -0.036124 -0.077051 -0.096492 0.027149 -0.118858 -0.099522 -0.003376 -0.070379 -0.023897 0.062158 0.067903 0.014257 0.141469 -0.166683 0.099534 0.047156 -0.119228 -0.050106 0.139943 -0.103314 0.080201 -0.075164 0.051760 -0.024679 -0.065689 -0.041989 0.155739 0.054895 0.078267 -0.091261 -0.009062 0.070606 -0.078473 0.221357 0.136364 0.138731 0.074711 0.058311 -0.003759 -0.019537 -0.107928 -0.052993 0.136664 -0.085505 0.060517 -0.008183 -0.061238 0.029308 -0.080770 0.072201 0.123756 -0.065073 0.015736 -0.102549 0.026812 -0.025586 -0.210474 -0.008116 0.134678 0.025126 -0.113387 -0.166753 -0.115194 0.008501 0.043689 -0.127215 0.058763 -0.017834 -0.088672 0.089691 -0.054813 0.072553 0.048092 0.133991 -0.002187 -0.048271 0.010957 0.036452 -0.140102 0.146073 -0.101972 0.044590 -0.063620 0.013750 0.059908 0.054414 -0.044996 -0.171583 0.057823 0.003512 0.045092
ERL 0.047939 -0.100041 0.052772 -0.033697 -0.001572 0.064436 -0.025681 -0.095449 0.178224 0.050947 -0.050104 0.037641 -0.026827 0.017475 -0.075588 -0.205038 -0.011902 -0.043147 -0.084428 0.080306 0.114594 0.048855 0.096986 -0.085591 -0.027111 0.224728 -0.005970 -0.016192 -0.104151 0.085379 -0.030837 0.027058 0.101718 -0.050531 0.061063 -0.047097 0.040175 0.230273 -0.064910 0.138324 0.008215 0.009665 0.169997 -0.045470 -0.057439 0.032088 0.227923 0.069377 0.024791 -0.024700 0.088699 -0.097474 -0.045513 -0.070269 -0.005430 -0.036895 0.020246 -0.061574 0.046771 0.039972 -0.035034 0.003834 0.105725 0.012627 -0.026775 -0.046347 -0.070415 -0.041525 -0.053445 -0.178017 0.012460 -0.116802 -0.043211 -0.075701 0.070796 0.046380 -0.104371 -0.089389 -0.055831 -0.141216 0.002666 0.051953 0.035769 -0.005740 -0.029470 0.013031 -0.148193 -0.030931 0.039840 -0.094346 -0.068090 -0.055996 0.002478 0.003476 0.073636 -0.049442 -0.036589 -0.084185 0.005637 0.209496 0.220425 -0.236487 0.029091 -0.145709 -0.133122 -0.129332 -0.112168 0.037141 0.021142 -0.031495 -0.116735 -0.065381 -0.028260 -0.136585 -0.053803 0.072001 -0.100846 0.141602 0.033000 0.077128 -0.032600 0.109616 -0.081765 0.016553 0.004614 -0.091976 -0.064590 0.252257 0.090879 0.007590 0.075589 -0.034216 0.059236 -0.167071 0.123890 -0.080610 0.164540 -0.016109 -0.011900 0.123769 0.049621 -0.119423 -0.080121 0.043074 0.078704 0.056641 -0.003906 0.092449 -0.061218 -0.099822 0.008029 0.081196 -0.014042 -0.147441 0.015812 -0.005410 0.055436 -0.014059 -0.113444 0.050693 -0.016037 -0.021183 -0.269765 -0.088862 0.026486 -0.024418 -0.050342 0.134305 -0.063077 -0.115783 -0.123658 0.049549 -0.124049 -0.105959 -0.087032 0.002012 0.090385 0.093853 0.055698 0.027355 0.101885 0.036554 0.062167 -0.047440 0.012426 0.002981 -0.132906 -0.131578 0.031091 0.056502 0.055914 -0.121574 0.112707 -0.006518 0.168928 -0.080344 0.138324 -0.090092 -0.034530 -0.097113
DLL -0.001599 -0.054740 0.047146 -0.079566 0.085326 0.050463 0.056331 -0.067008 0.116206 0.082321 -0.003514 0.082306 -0.010714 -0.015810 -0.045667 0.003074 -0.019510 -0.144645 -0.051999 0.085065 0.105392 0.109259 0.134503 -0.040805 0.065719 0.138255 0.020221 -0.018829 -0.001938 0.135017 -0.097786 0.088018 0.006058 -0.188247 0.109045 -0.025202 0.108103 0.009166 0.121023 -0.014795 0.061893 0.083188 0.026702 0.023131 0.023728 0.130076 0.161806 0.017662 0.026183 -0.092672 0.095125 -0.031872 0.150294 0.053485 0.041632 0.002376 -0.124896 -0.095375 0.155320 0.003270 0.001721 -0.160086 0.089019 0.019119 -0.028205 0.026680 -0.115648 -0.080957 0.079228 -0.096052 0.167235 -0.131428 0.019002 -0.146918 -0.031316 0.185092 -0.187452 -0.023325 0.051458 -0.020005 -0.147098 0.037744 -0.128447 0.012644 -0.119585 -0.029632 -0.102034 0.065306 0.041368 -0.067824 0.002894 -0.116681 0.073766 0.112672 -0.085357 0.119567 0.017671 -0.039714 -0.008450 0.104130 0.153253 -0.122018 0.004228 -0.279430 -0.158307 0.000494 -0.043564 0.064912 -0.072383 0.065283 -0.106689 -0.053342 -0.135239 -0.142701 0.091697 0.004024 -0.167231 -0.100355 -0.026929 0.121285 0.000839 0.042444 -0.080594 0.125470 0.035595 -0.153578 -0.017408 0.165935 0.138096 -0.047580 -0.084713 -0.075147 -0.016858 0.118431 0.105168 -0.053415 0.127428 -0.127894 0.042651 -0.014868 0.036151 -0.054767 -0.155850 -0.007025 0.024705 0.118527 0.008979 0.047232 -0.034428 0.006827 0.001864 0.075224 -0.121799 -0.115151 -0.002668 -0.019257 -0.069533 -0.022427 0.079359 0.161946 -0.034953 0.124005 -0.077339 -0.084566 -0.086427 -0.091041 0.035282 0.043918 0.130415 -0.051543 -0.107073 -0.058029 -0.106134 0.113858 -0.138407 -0.074084 -0.118377 0.072165 -0.088722 -0.019101 0.111162 0.097553 0.079060 -0.022397 0.086011 0.111097 -0.078403 -0.112432 0.032920 -0.150190 0.201273 -0.176083 0.069191 0.001061 0.226854 -0.019865 0.016515 -0.115107 -0.102934 0.006751
LTG -0.173613 -0.037804 -0.014457 -0.110888 0.055105 -0.092460 0.062694 -0.118005 0.213682 -0.085330 -0.294111 0.136652 -0.012984 0.068498 -0.021157 -0.036886 0.021152 -0.105272 0.029336 -0.128120 -0.015127 0.075111 0.196255 0.166495 0.051840 -0.168257 0.093340 -0.086996 -0.088378 0.134845 -0.129132 -0.009480 0.003734 -0.070536 -0.086304 -0.031483 0.228016 0.009253 0.158460 0.050799 -0.161844 -0.048600 -0.073947 0.067208 0.165867 0.002046 -0.061824 -0.041619 0.101629 -0.155326 0.068690 -0.152899 0.012937 -0.011486 -0.014918 -0.068994 -0.153948 0.038395 0.284901 0.109473 0.141129 0.028043 -0.215333 -0.239284 -0.087844 -0.036877 -0.123215 -0.234613 0.063102 -0.202448 0.166684 -0.141988 -0.025257 0.052448 0.230626 0.078327 -0.066750 0.058275 0.063320 -0.146142 0.076604 -0.098549 0.083328 0.034510 0.143412 0.039286 0.246138 0.042229 -0.206453 -0.027902 0.004117 -0.089281 0.239229 -0.034981 0.095632 -0.086965 -0.049043 -0.115528 0.013091 0.179917 0.177198 -0.018399 -0.042323 0.039634 -0.138518 -0.075913 -0.273794 0.249716 0.072050 -0.066407 0.010445 -0.098511 0.084965 0.111603 0.032382 -0.087338 0.045667 0.020641 -0.008969 0.087766 0.097545 0.007142 -0.151614 0.289477 0.084309 -0.084799 -0.012668 0.234661 -0.124512 0.009737 0.029465 -0.238974 -0.231376 -0.119007 0.045289 0.029921 -0.043597 0.018703 0.031074 0.010050 0.058473 0.013927 -0.015093 -0.044598 -0.090617 0.201311 0.012253 0.043725 -0.153892 -0.068825 -0.133187 -0.043349 -0.047052 -0.100764 0.071024 -0.099729 0.225886 -0.069229 0.087657 -0.070746 -0.006437 0.390377 -0.166956 -0.214220 -0.011795 -0.045208 0.033099 -0.185523 -0.015943 0.126063 -0.031191 -0.032582 -0.016004 -0.023597 -0.191401 -0.171557 0.139234 0.011992 0.085512 0.015411 0.018049 0.074736 0.126829 -0.005888 0.151254 0.037152 -0.029198 0.073541 0.206513 0.106250 0.079435 0.061149 -0.020438 -0.061141 0.112643 -0.091865 0.145098 0.056516 0.031734 0.301423
GLS -0.022099 0.052414 -0.064411 0.002703 -0.024669 0.177520 0.050233 0.212341 -0.129348 -0.115776 -0.209122 -0.012927 0.041617 0.095237 0.039609 -0.145989 -0.084220 -0.170120 0.014057 0.210399 0.202769 0.065514 0.119950 0.203374 -0.026152 0.037943 -0.085852 0.091072 -0.127009 -0.043946 -0.054843 -0.070097 0.006341 0.049841 -0.155743 0.097762 0.025761 0.136070 0.005266 0.237270 -0.071924 -0.118296 0.119860 -0.146713 -0.084275 -0.080649 -0.023107 -0.155245 0.011753 -0.077200 0.019554 -0.030555 -0.044577 0.040321 0.047102 -0.084131 0.043710 -0.122111 0.205020 0.078576 0.209870 0.016742 0.083841 0.086452 0.013729 0.043388 -0.190730 -0.029026 0.158340 -0.100755 0.123797 -0.162020 -0.144015 -0.038965 -0.259082 0.113972 0.029741 0.113471 -0.263784 -0.111548 0.097597 0.035624 0.132174 0.081044 -0.127721 0.181439 -0.021142 0.025026 -0.085559 -0.145262 -0.309468 -0.070432 0.038045 0.043655 -0.074725 0.058106 0.051022 -0.035466 -0.032686 0.013658 -0.006007 -0.015309 0.026057 -0.211445 -0.047241 -0.150077 -0.152207 0.071492 0.364869 -0.058411 -0.037633 -0.145337 -0.164913 -0.012822 0.049676 0.059396 -0.045658 -0.038697 -0.011224 -0.050964 0.202262 0.197981 -0.308173 -0.067663 0.034254 -0.151044 0.129380 0.202519 0.096526 -0.010304 -0.234844 -0.000260 -0.159796 0.020215 0.121012 0.066106 0.098073 -0.079136 0.009413 -0.043519 0.093433 0.013341 0.069450 -0.036202 -0.117318 0.010904 0.039871 0.135752 0.039268 0.045540 -0.318152 0.021671 -0.025730 -0.176334 -0.154043 0.028100 -0.144355 -0.095583 0.003394 -0.096506 0.034340 -0.033103 -0.189525 0.000947 -0.029586 -0.095326 -0.269261 0.030355 0.082412 -0.038090 -0.088067 0.065045 -0.058821 0.013972 -0.081878 0.040830 0.246928 -0.156772 0.200603 0.021447 0.066372 -0.020474 0.172041 -0.135157 -0.035961 -0.207820 -0.248767 0.018598 0.140458 -0.014628 0.036466 -0.069557 -0.052769 0.146310 -0.131534 -0.081689 0.065385 -0.071718 -0.025826 -0.101084
GGL -0.018390 -0.133364 0.354369 -0.051604 -0.018281 -0.016866 -0.102910 -0.103209 0.010889 -0.064051 -0.280840 -0.008176 0.110769 0.018744 0.014465 0.064525 0.009047 0.019707 0.203643 -0.005633 0.157393 0.248779 0.242937 -0.123126 0.226295 -0.041365 -0.106078 -0.127598 -0.054979 0.002218 -0.063493 -0.060257 0.117083 -0.096650 -0.246710 -0.258023 -0.067346 -0.028581 0.038120 -0.027853 -0.130122 0.037578 0.108589 0.224185 0.131674 -0.068850 0.206850 0.039716 -0.065498 -0.154271 0.140556 -0.120795 -0.118796 0.058613 0.042643 0.213464 -0.293241 -0.278504 0.159701 0.075699 0.049768 0.149722 -0.031419 0.226541 0.226448 0.013487 -0.050133 -0.069868 0.136238 -0.034732 0.009652 0.195236 0.121559 -0.022668 0.063797 0.068113 0.184965 -0.038238 0.022680 0.002022 0.120311 0.034888 0.141105 0.047024 0.103730 0.045674 -0.017106 -0.063961 -0.159998 -0.125980 0.204674 -0.216494 0.077785 0.120966 -0.197674 0.252391 0.015661 -0.009483 -0.134125 0.112997 -0.100359 -0.202425 0.278421 -0.093023 -0.173387 0.038748 -0.159341 -0.140461 0.363869 -0.130022 -0.027098 0.086153 0.020157 0.114822 -0.147795 -0.021563 0.034227 0.008584 -0.209120 0.090447 0.208980 0.034274 -0.295073 0.271716 -0.096597 0.035457 0.305738 0.101372 0.161363 -0.008171 -0.223466 0.132836 0.253231 -0.273852 -0.159194 0.099513 0.069044 0.078819 0.128265 0.027442 -0.098310 0.262412 0.328151 -0.429451 -0.073109 0.078991 0.061798 0.264754 -0.406164 0.006175 -0.057164 0.096499 -0.314863 -0.376367 0.114976 -0.236612 -0.012575 0.086064 0.105525 -0.140628 0.032017 0.054430 -0.199838 -0.274716 -0.019728 -0.173108 -0.005715 0.319835 -0.307158 -0.226832 0.151840 -0.167167 0.098115 0.241461 -0.321571 -0.051293 -0.235032 0.011391 0.161901 -0.034510 0.097702 0.065295 0.324236 -0.095377 -0.157059 -0.100016 -0.053969 -0.061430 -0.136295 0.175145 -0.248260 0.012200 -0.308480 0.295988 -0.267697 -0.036796 0.413667 -0.006048 -0.048431 -0.006802
AVG -0.164266 -0.010371 0.005117 -0.117820 -0.013951 -0.039121 0.128540 0.083354 -0.009655 -0.096639 -0.329702 -0.002561 -0.035213 0.087185 0.080408 -0.028807 0.069387 -0.006520 0.022358 0.140768 0.250519 0.020256 0.031338 0.080198 0.149089 -0.063362 -0.158889 -0.128304 -0.101178 0.074032 -0.145610 0.128633 0.080999 -0.033016 0.089509 -0.108256 -0.218849 0.011941 0.049728 0.059380 -0.177905 -0.028303 0.029105 0.104902 0.103830 -0.028832 -0.119051 -0.080711 -0.050195 0.045962 0.073249 0.012987 0.132502 0.004845 0.085762 0.139385 0.080424 -0.117800 0.101955 -0.025834 0.131299 -0.065750 -0.042903 0.057173 -0.051417 0.082994 0.082384 0.046324 0.185589 -0.062674 -0.075497 -0.040229 -0.186165 0.079622 0.109808 0.195778 0.089609 -0.043636 -0.129187 -0.152487 0.178275 0.154625 0.184041 0.029993 -0.005496 -0.039499 0.137736 0.041192 -0.050259 0.068281 -0.089263 -0.014511 0.096638 -0.014991 -0.091292 0.047379 0.054702 -0.035079 0.061844 0.139430 -0.024998 -0.077424 0.109274 -0.063033 -0.148279 -0.071265 -0.200140 0.070519 0.158336 -0.028224 -0.058820 0.148115 0.033272 0.003713 0.032589 0.100464 0.048545 -0.008658 -0.039373 0.026911 0.053391 0.089691 -0.224535 -0.094936 0.004695 -0.201024 -0.052726 0.168932 0.028507 0.012244 -0.151954 -0.001202 0.049148 -0.138039 0.000565 0.055666 0.007971 -0.043555 -0.046507 -0.075392 0.113974 -0.044005 0.150416 -0.093180 0.081912 0.092941 0.075515 0.006958 -0.072778 -0.197551 -0.021866 -0.021719 -0.075602 0.094174 0.024096 -0.108404 0.118621 -0.080068 -0.005323 -0.026878 0.096826 0.202467 0.049246 -0.045248 0.064770 -0.103013 -0.071102 -0.065186 0.002720 0.062577 -0.032905 -0.055627 0.006179 -0.088099 -0.203731 -0.008954 0.013968 -0.113487 0.223503 -0.010002 0.010493 -0.104413 0.180833 -0.043519 -0.020365 -0.060995 -0.114805 0.103423 0.144393 -0.058205 -0.006997 -0.241777 -0.004674 -0.165860 0.048559 -0.077146 0.175255 -0.134773 -0.064206 0.156159
LAT -0.101225 0.064271 -0.101907 0.004724 0.143724 -0.045047 0.072101 0.095774 0.016390 0.004643 -0.264913 0.048056 0.109475 0.076751 0.007438 -0.137856 0.111726 -0.071211 -0.027964 0.109562 0.149504 -0.010492 0.097557 -0.060062 -0.015938 -0.162949 0.025956 0.199053 0.018999 0.139482 -0.058574 -0.059288 0.048705 -0.136611 0.070052 -0.039128 0.135358 0.126067 0.100915 0.149146 0.003593 -0.039862 -0.002158 -0.015219 0.000280 -0.037288 0.029679 0.032894 0.005579 -0.106935 -0.012498 -0.094967 0.013255 -0.073027 0.078361 0.038698 -0.135456 -0.210550 0.307005 -0.170800 0.054561 0.033593 -0.009769 0.041615 -0.175869 -0.080895 0.037037 0.030236 -0.031409 -0.047316 0.055243 -0.061347 -0.045723 -0.012528 0.010618 0.013328 -0.040468 -0.152638 -0.125906 -0.176257 0.168594 0.101053 0.178346 0.091223 -0.035056 -0.100114 -0.063895 -0.106491 -0.106764 0.122039 0.017903 -0.155924 0.036027 -0.084605 0.013978 0.026059 -0.090066 -0.098811 0.085272 0.266823 -0.058220 -0.147177 0.186968 -0.018040 -0.140201 -0.086240 -0.030675 0.110904 0.134187 0.001915 0.029437 -0.086242 -0.077684 -0.013713 -0.061579 -0.155623 -0.056851 0.059892 -0.001543 0.130033 0.111337 0.055890 -0.184358 -0.003254 -0.041455 -0.050373 0.029352 0.299450 -0.011499 -0.006480 0.026138 0.194364 0.050364 -0.078264 -0.027214 -0.047413 0.059747 0.021830 -0.047202 0.041952 0.048717 -0.060380 0.063264 -0.122439 -0.167050 0.009842 -0.019475 -0.127507 -0.075498 -0.077667 -0.070603 -0.022578 0.050852 -0.048491 0.028146 -0.066258 0.032990 -0.010451 0.134969 0.024146 -0.023588 0.134543 -0.077974 0.119949 -0.061244 -0.063615 0.035346 0.061179 0.012925 0.010915 -0.039966 -0.037281 -0.012440 0.010345 -0.240875 -0.009965 0.017542 -0.116510 0.213532 -0.003382 0.010957 0.093621 0.044063 -0.013266 0.064815 0.018356 -0.104375 0.062511 0.158366 0.037884 0.009088 -0.162773 0.030999 -0.005669 0.053625 -0.022187 -0.001201 0.106472 0.019507 0.031063
LVV -0.121034 0.200543 -0.208940 -0.020835 0.049492 -0.054069 0.021212 -0.085021 0.056671 0.004283 -0.131973 0.065327 0.179726 -0.031817 -0.143448 -0.001556 -0.029868 0.127028 -0.062931 0.161068 0.170017 0.061162 0.084587 -0.014639 0.042814 -0.285720 -0.106806 0.121738 0.047263 0.150837 -0.211957 0.148849 0.080285 0.007610 0.062882 -0.134221 0.044591 -0.026282 0.112742 0.007114 -0.060255 -0.198885 0.069109 -0.075945 -0.049261 -0.013482 0.038879 -0.044096 -0.258577 -0.105049 -0.084158 -0.173563 0.081907 0.016397 -0.088279 0.084029 -0.066812 -0.290732 0.351800 -0.058579 0.143941 0.035302 0.069248 -0.087136 -0.245789 -0.122545 -0.019928 -0.057012 -0.046007 -0.162155 0.077018 -0.007313 0.028375 -0.146359 0.037489 0.081669 -0.057588 -0.033844 -0.085739 -0.163572 0.173187 0.072405 0.196464 0.020579 -0.118671 -0.089464 -0.099526 -0.027878 0.110237 -0.012146 0.006550 -0.036177 -0.085879 0.041199 -0.018324 -0.147359 -0.079590 -0.196727 -0.058191 0.212215 0.042411 -0.019133 0.144449 0.020225 -0.175488 -0.076243 -0.026302 0.002327 0.171352 0.027974 0.019024 -0.177343 0.075680 -0.004991 -0.188484 0.022866 -0.053587 -0.064780 0.076990 0.186169 0.035917 0.061940 -0.155361 0.060739 0.017165 -0.104803 -0.081029 0.069391 -0.056194 -0.023913 0.053219 0.046920 0.109967 -0.118257 -0.181801 -0.028752 -0.076272 0.087868 -0.120607 -0.012122 0.146483 -0.039624 -0.088507 -0.102221 -0.152337 0.124855 0.048408 0.022029 -0.022173 -0.058647 -0.096661 -0.154231 -0.046259 0.189388 0.061694 0.044085 -0.185435 0.091028 0.316607 0.104052 0.048412 0.088142 0.112041 -0.029806 0.172515 -0.074212 -0.053281 0.109101 -0.102966 0.079006 -0.069266 -0.123311 0.015340 0.024412 -0.352263 -0.112737 -0.067666 -0.118793 0.134817 0.083402 0.056802 -0.012897 0.062738 -0.009904 0.065428 0.144582 -0.055989 0.050345 0.120663 -0.042016 -0.048053 -0.160240 -0.094559 -0.061974 -0.025625 -0.171303 0.086532 0.112049 -0.203889 -0.039192
ASG -0.189419 -0.047099 0.001643 -0.010731 0.033720 -0.097537 0.027799 0.021945 0.158214 -0.078650 -0.100759 0.079156 -0.007366 -0.031653 0.008709 0.019845 0.148959 -0.140477 0.027120 0.258999 0.249628 0.152057 -0.036945 0.003424 0.229771 0.032873 -0.077867 -0.106509 0.048733 0.045496 0.035921 -0.139140 -0.068467 0.057325 0.245454 -0.111843 0.002367 0.002192 0.001792 0.033469 -0.184286 -0.024694 0.057549 -0.068190 0.026537 -0.056531 -0.004001 -0.025346 0.173482 -0.074807 -0.014608 -0.185215 0.034830 0.217751 -0.084024 0.012013 -0.142523 -0.053380 0.143290 0.072985 0.036279 0.013735 -0.092194 -0.017055 -0.182050 -0.007397 -0.056437 0.017586 0.149488 -0.230189 -0.131502 -0.120620 -0.000771 -0.026777 0.078008 0.135371 0.018220 -0.005131 0.108767 -0.195374 0.113138 0.030489 0.068646 0.007266 -0.119760 0.007713 0.081728 -0.095657 -0.042654 -0.003822 -0.009122 -0.078187 0.135141 -0.067080 0.138499 0.140541 0.069417 0.041127 0.050430 0.069976 -0.082865 -0.196360 0.082632 -0.163501 -0.170711 0.008558 -0.072910 0.133525 0.004421 -0.032316 0.063194 0.008563 0.025897 -0.010485 0.166376 -0.009036 0.006033 0.094493 0.014172 0.051792 0.145247 0.125746 -0.093720 0.013441 -0.005559 -0.062847 0.038342 0.064128 -0.086314 -0.059263 0.026900 0.138120 -0.037904 0.081809 -0.086043 0.096115 -0.073937 -0.072068 -0.033987 -0.071753 -0.020078 0.029667 -0.032242 -0.028891 0.010158 0.153848 0.118354 0.073788 -0.048771 -0.081983 -0.131545 0.079909 -0.161142 -0.002535 0.020083 -0.065240 0.036257 0.011867 0.050495 -0.069952 0.031560 -0.144206 -0.059675 -0.075474 0.014930 0.086391 -0.120247 0.053841 -0.057465 0.041871 -0.019480 -0.108140 -0.128687 0.147984 -0.200461 0.090019 0.035190 0.000946 -0.038689 -0.042413 -0.071592 -0.078049 0.139582 0.020351 -0.146702 -0.060055 -0.113004 0.182695 0.104894 -0.064268 0.026009 -0.069227 -0.170796 0.001588 -0.025117 0.022513 0.091181 0.022032 0.008026 0.046720
LLI -0.196281 -0.031756 -0.252489 -0.054499 -0.118713 0.174317 0.039028 0.019994 0.074067 -0.372151 -0.215904 0.123397 0.210090 0.038292 -0.044368 0.142648 0.064812 -0.115750 -0.013438 0.133319 0.173507 0.090691 0.182860 0.013539 0.142224 -0.246842 -0.021772 0.201305 -0.023408 0.049250 -0.182201 0.097717 0.137402 -0.269830 0.170785 -0.286008 -0.187382 0.031648 0.198755 -0.054714 0.005088 -0.062746 -0.164014 -0.018120 0.064757 -0.088866 -0.093966 -0.049201 -0.199068 -0.087015 0.085554 -0.088667 0.096812 -0.214390 -0.040001 -0.060067 -0.139789 -0.381704 0.291317 -0.198356 0.235076 -0.032426 0.083604 -0.089393 -0.318500 -0.166625 -0.094712 -0.027072 0.024862 -0.227422 -0.087935 -0.111230 -0.075238 0.090081 0.058640 0.043510 -0.136451 0.018393 -0.227897 0.028769 0.316844 0.180950 -0.016311 0.248370 -0.044058 -0.136090 -0.235889 0.168667 -0.196342 0.118663 -0.089662 -0.185907 -0.064387 0.102474 -0.163321 -0.027522 -0.213579 -0.110134 0.027861 0.214385 -0.213358 -0.119365 0.196523 -0.042372 -0.344070 -0.080509 0.036606 -0.162018 0.209534 -0.032375 0.073681 -0.033907 -0.051927 0.164730 -0.174978 -0.050315 -0.017664 -0.092948 0.239025 0.223820 0.176716 0.192522 -0.021743 -0.291574 -0.146214 -0.156119 0.022213 0.153070 0.062193 -0.011445 0.244054 0.165290 0.042220 -0.225615 -0.058081 0.064921 -0.058330 0.034128 -0.035864 -0.140009 -0.033269 -0.099614 0.019045 0.104966 -0.076766 -0.027705 -0.140791 0.224264 0.121342 -0.204312 0.057923 -0.305614 -0.095828 0.095997 -0.084448 -0.114353 0.118186 -0.019059 0.233799 0.246359 0.087506 0.248157 0.130203 0.097943 0.249667 -0.210803 0.101945 0.145758 0.077457 0.089777 -0.192893 0.020324 0.151789 0.161431 -0.192920 -0.019752 0.094045 0.079820 0.123910 -0.025260 0.074719 0.143053 0.090785 -0.053958 0.073382 0.321406 -0.116668 -0.135170 0.170909 -0.107166 0.043667 -0.202627 0.093066 -0.007166 -0.216562 -0.053815 0.069115 -0.034037 -0.032729 0.088584
VGA -0.176422 0.064229 -0.163882 -0.078730 -0.012884 0.038824 0.152962 -0.076650 -0.014179 0.035571 -0.253478 0.124499 -0.124007 0.184745 -0.056035 -0.102058 -0.102274 -0.106820 0.073451 0.150150 0.051943 -0.015298 0.170978 -0.009837 0.026974 -0.136241 -0.136605 0.030148 -0.100925 0.130646 -0.011348 -0.041514 0.048318 -0.140227 0.094767 -0.187924 0.007925 -0.077930 0.095162 -0.121382 -0.156163 -0.180051 0.032335 0.143968 0.120333 0.000271 -0.021169 0.009188 -0.118468 -0.130164 0.011744 -0.119185 0.012075 -0.103700 0.133760 -0.006512 -0.092285 -0.100994 0.088271 -0.044329 -0.088115 0.140967 -0.063074 0.002984 -0.234695 -0.068575 -0.008866 -0.300841 0.159862 -0.073002 -0.097679 0.138777 -0.166486 0.132527 0.197805 0.150060 0.095042 0.086755 -0.107002 -0.166511 0.309836 0.000819 0.016446 0.008898 -0.123491 -0.075557 0.058424 -0.077466 -0.032552 0.055344 -0.063498 -0.066096 0.193261 -0.006899 0.054658 0.051252 0.023700 0.094455 0.089864 0.000275 -0.004129 0.065013 0.020066 -0.091982 -0.141571 0.044520 -0.279232 0.158563 0.074379 -0.033035 0.059051 0.024139 0.095281 0.049354 0.004486 0.075730 0.184968 -0.107555 0.014704 -0.004939 0.055716 0.100905 -0.162768 0.071725 0.004367 -0.174868 0.077705 0.136965 -0.047815 -0.000396 0.018150 0.086780 -0.131771 -0.131181 -0.016737 -0.054716 0.028498 -0.023487 -0.058814 -0.055457 0.042705 -0.058888 0.045672 0.026598 0.017781 -0.001444 0.141801 0.033649 -0.012013 -0.202595 -0.183609 -0.062700 -0.248360 -0.043047 0.048275 -0.002447 -0.084733 0.023667 0.076764 -0.064438 -0.005976 0.206228 -0.158121 0.006991 -0.084591 -0.156658 -0.075192 -0.016839 -0.230840 0.113229 -0.021856 0.131827 -0.072298 0.021007 -0.237631 -0.132942 -0.052434 0.005683 0.124743 0.003540 0.122248 -0.182437 0.157095 0.060847 0.001515 0.075932 -0.239456 0.082591 0.237194 0.015295 0.012923 -0.030401 0.023079 0.091744 0.274776 0.088185 0.146475 -0.110794 0.010935 0.165971
AGI -0.403128 0.020534 0.015182 0.027210 0.063096 0.028684 -0.087380 0.028969 0.101082 0.033912 -0.174144 0.182507 0.014297 0.011832 -0.095155 -0.093423 0.063865 -0.310503 0.215955 0.200230 0.098132 -0.002592 0.076598 0.022301 0.078206 -0.037213 -0.207417 0.104970 -0.193533 0.092216 -0.042010 0.051686 0.113428 -0.179569 0.021099 -0.022174 -0.018721 -0.102676 0.155349 -0.028392 -0.120125 0.131811 -0.082894 -0.028045 0.149727 -0.079697 0.133347 0.046286 -0.056665 -0.100019 0.121480 -0.097478 -0.074348 -0.200267 0.139566 0.053114 -0.185486 -0.253507 0.166732 0.070047 0.063884 -0.060325 -0.005144 -0.031144 0.021164 -0.064324 0.021131 -0.195482 0.186215 -0.135793 -0.283536 -0.144369 -0.057158 0.151769 0.209118 0.216567 0.084242 -0.011164 0.034674 -0.220123 0.160297 -0.191376 0.093213 -0.058787 -0.075058 0.084700 -0.022753 -0.100043 0.195438 -0.133908 -0.035073 0.055270 -0.057699 -0.011685 -0.171393 0.136466 -0.142870 -0.201071 0.103324 0.054393 -0.103992 -0.022362 -0.013139 -0.045383 -0.216755 -0.196909 -0.073467 0.034819 0.036948 0.059943 0.010692 0.072345 0.049686 0.020930 0.018074 0.066273 -0.060264 -0.036140 0.091847 -0.003117 0.011906 0.037742 -0.221540 0.127987 0.077993 0.043662 0.100011 0.140304 0.099338 -0.038863 0.023471 0.093921 -0.074478 -0.061690 0.098427 0.222077 -0.099851 0.102647 -0.041211 0.089347 0.018436 0.009411 0.128818 0.063938 0.010887 0.011560 0.182130 0.044288 -0.172351 -0.067739 -0.032949 -0.120267 -0.162348 -0.339273 -0.097965 -0.142133 0.090020 -0.110845 0.136146 0.173497 -0.004247 -0.068742 -0.133769 -0.132058 0.033771 -0.093958 0.049323 0.119654 0.018343 -0.068965 -0.104817 0.036117 0.090973 0.066976 -0.085307 0.058143 -0.105954 0.165681 0.103285 0.020374 0.044912 -0.076151 0.151779 0.068206 0.027033 -0.029423 -0.184121 -0.025733 0.003326 0.090911 0.066648 -0.085664 -0.043771 -0.120283 -0.052813 0.103262 -0.012182 -0.018790 -0.026536 0.238030
VGL -0.072198 0.061936 -0.083952 0.030467 0.007524 0.001842 0.069897 -0.194411 0.000794 -0.016469 -0.012402 0.017740 -0.234685 -0.056999 -0.134098 0.051738 -0.110884 0.012773 -0.033933 0.122272 0.098272 0.049576 0.033019 0.122876 0.035974 -0.186621 -0.156970 0.049746 -0.076507 0.173671 -0.012822 -0.045699 0.188469 -0.177949 0.004789 -0.184796 -0.164175 -0.127094 0.117009 -0.050922 0.062882 -0.028319 0.157191 0.043060 0.169973 -0.033354 0.200363 0.002008 0.002577 -0.050377 -0.042386 -0.176576 -0.142308 -0.112105 0.097784 -0.162855 -0.190794 -0.376434 -0.071606 -0.099188 0.194351 0.056456 0.108673 0.135920 -0.190872 -0.019659 -0.066455 -0.163796 0.116413 0.115507 -0.095719 -0.138269 -0.087498 0.333735 0.090879 0.268167 0.192335 -0.071807 -0.068758 -0.272430 0.107198 -0.120585 0.346253 -0.059880 -0.204593 -0.185713 -0.147767 0.112876 -0.079028 -0.036395 -0.021129 0.006281 0.145375 0.100684 -0.008213 -0.037733 0.018945 -0.220698 0.138052 0.109843 0.063672 -0.097727 0.236644 -0.079486 -0.124612 -0.078497 -0.225508 0.046505 0.115216 -0.196652 -0.044904 -0.017565 -0.148959 -0.002773 0.019359 -0.015463 0.034197 -0.070583 -0.097547 -0.058711 0.118759 0.067084 -0.101417 -0.196032 -0.074269 -0.070265 -0.043563 0.156680 0.056267 -0.115628 0.044088 0.156491 -0.006331 -0.038677 0.108814 -0.068337 -0.091471 0.175742 -0.043645 -0.139865 -0.039756 -0.010346 0.067087 -0.029788 0.028534 -0.161570 0.154266 0.213182 -0.119793 -0.169278 -0.175771 0.005194 0.049007 -0.246277 -0.000988 -0.126186 0.074071 0.098122 0.115166 0.307346 -0.025120 0.018477 -0.101379 -0.169582 -0.199939 -0.003138 -0.004221 -0.033663 0.081275 -0.155075 -0.081607 -0.078804 -0.015846 -0.034576 -0.083147 0.001794 0.003419 -0.093866 0.100198 -0.201541 0.100075 -0.056279 0.131097 -0.097114 -0.004310 0.090386 -0.178668 0.016575 0.200880 0.061266 -0.249583 -0.096389 -0.113030 -0.014917 -0.074792 0.103315 0.048379 -0.129886 -0.022695 -0.124191
LGI 0.012970 0.024832 -0.130632 -0.124981 -0.042595 0.121341 0.014253 -0.020086 -0.054730 0.133610 -0.238912 0.089516 0.037182 0.054429 -0.127949 -0.179225 0.000503 -0.217208 0.012288 0.045177 0.032576 0.204204 0.178186 0.006893 -0.024788 -0.176363 -0.087830 0.157094 -0.065287 0.079582 -0.035780 0.043740 0.088534 -0.032404 -0.012294 -0.265145 0.055122 -0.152950 0.183554 -0.074254 -0.126851 -0.004957 -0.057659 0.171066 -0.024395 0.063996 0.014789 0.059293 -0.005039 -0.134040 0.039529 -0.113024 -0.165347 -0.162207 0.112841 0.042903 -0.186714 -0.203730 0.196464 -0.053266 0.314436 0.004717 -0.038095 0.152809 0.040469 -0.040025 -0.032649 -0.050116 0.076246 -0.179260 -0.166309 -0.070659 -0.019519 0.160747 0.070970 -0.040720 0.087932 -0.012177 -0.039659 -0.154487 0.052925 -0.183133 0.115442 0.082464 -0.071871 -0.134036 -0.199291 -0.074728 -0.259792 -0.017103 0.011643 -0.023242 0.022874 0.029884 -0.160576 0.080195 -0.137220 0.173852 0.148830 0.162638 0.092922 -0.054514 0.062840 -0.066768 -0.239999 -0.036118 -0.247985 -0.053219 0.049151 0.013345 -0.040500 -0.074891 -0.056488 -0.167228 0.045742 -0.081624 0.024016 -0.036721 -0.101181 -0.051623 0.065813 -0.087862 -0.185523 0.126262 0.030959 -0.021330 0.189928 0.054122 0.156486 -0.120569 0.029051 0.177623 0.007273 -0.231187 0.177102 0.033751 -0.173448 0.127150 -0.115201 -0.135004 0.085538 0.107547 0.080512 -0.023385 0.112292 -0.033310 0.135571 0.210780 -0.019323 -0.173232 -0.281032 0.029193 -0.252965 -0.277783 -0.037429 -0.007505 0.193460 0.008906 0.060436 0.197100 0.042439 -0.070791 -0.062068 -0.039079 -0.038263 -0.104243 -0.055568 0.163994 -0.028694 -0.210272 -0.021591 -0.007937 -0.005019 0.043813 -0.253534 0.241779 -0.103436 -0.007708 0.147424 -0.185849 -0.099927 -0.035178 0.083607 -0.063493 -0.129671 0.092306 -0.249964 -0.089186 -0.019576 0.028222 -0.082557 0.010780 -0.142452 0.103995 -0.048062 -0.058713 0.149124 -0.092327 -0.242144 0.094607
LPL -0.062785 -0.211380 -0.030537 0.015214 -0.090350 -0.036768 0.222457 0.162676 0.093302 -0.127561 -0.182714 0.232400 0.185048 -0.046686 0.040551 -0.227886 -0.120426 0.037992 -0.118411 0.180880 0.180219 0.117000 0.129035 0.083809 0.054342 -0.052403 -0.082265 0.061059 -0.022588 0.134014 0.021465 -0.161087 -0.114802 -0.176227 -0.077169 -0.153494 0.033042 0.112432 -0.061833 -0.097595 0.035719 -0.029846 0.054132 -0.271188 0.245667 -0.072608 0.031423 0.049768 -0.047771 -0.189287 -0.063163 0.033490 0.072526 0.026104 -0.037091 0.135794 -0.113556 -0.246277 0.027775 -0.109455 0.054755 -0.060403 0.098151 0.190817 0.099553 -0.234317 0.050086 -0.164043 -0.025975 -0.001222 0.126554 -0.240617 -0.091522 0.163413 0.188763 0.126728 -0.052572 0.160385 -0.031960 -0.003858 0.173268 -0.021504 0.212176 -0.132816 0.019857 0.047539 -0.006829 0.007909 0.062472 -0.011664 -0.152848 -0.045632 0.217570 0.060152 -0.027643 0.038036 -0.148883 0.159898 0.250829 0.199446 0.145172 -0.250355 -0.050398 -0.086492 -0.133784 -0.091514 -0.069989 -0.087115 -0.034840 -0.081006 -0.114890 -0.110539 0.271243 0.010487 -0.029897 0.095024 -0.241163 0.011861 0.192633 0.055858 0.045395 0.128366 0.027607 0.006796 -0.073408 -0.146671 -0.024672 0.175719 0.060240 -0.074485 0.060543 0.052005 -0.137054 -0.061015 0.185114 -0.012172 0.148787 0.055165 -0.073450 -0.129931 -0.000576 -0.029899 0.034063 0.059416 0.075598 -0.064074 0.088754 0.025221 0.021660 0.019112 -0.025573 0.082399 -0.027249 -0.021044 -0.078226 0.105376 -0.018605 0.139207 0.068879 0.025209 0.150491 0.119549 -0.085184 -0.140498 -0.114316 -0.216051 -0.020347 0.314276 0.003539 0.017400 -0.111167 -0.252843 0.073895 0.123293 -0.158424 -0.036778 0.029573 -0.331165 0.010380 -0.161808 -0.200790 0.436520 0.147687 -0.094131 -0.251220 -0.067036 -0.047396 -0.154767 0.266660 -0.117563 -0.034446 -0.167991 -0.014685 0.149158 -0.082771 -0.060888 -0.079811 -0.118156 -0.055799 -0.007994
LLP -0.063356 0.080447 -0.033524 -0.149262 -0.023820 -0.058135 0.009928 -0.017053 -0.024237 -0.046749 -0.171156 0.145665 0.139744 0.015187 0.123100 0.043609 0.049996 -0.048119 -0.042814 -0.047705 0.210072 0.024986 0.115014 -0.001136 -0.094170 0.091892 -0.194261 0.029158 -0.184113 0.068351 -0.118625 0.038158 0.104060 -0.226620 -0.040044 -0.021614 -0.170934 -0.103149 0.150808 0.112184 0.080701 -0.029092 0.144668 -0.062500 0.086321 -0.050235 0.105109 -0.075378 -0.107380 -0.088511 -0.085689 -0.168023 0.019167 0.001426 -0.104231 0.031504 0.061005 -0.157057 0.145410 0.013086 0.012341 -0.039435 0.084692 0.033915 -0.090083 0.025127 -0.092689 0.064825 0.062869 -0.043549 0.073885 -0.108060 -0.039039 0.065189 0.176842 0.066545 -0.137196 -0.031537 -0.055418 -0.093578 0.123618 -0.027165 0.073421 0.002914 -0.091235 -0.229305 0.115007 0.096385 -0.034814 -0.095259 0.064196 -0.068777 0.129714 0.097792 0.071687 0.091690 -0.049783 0.051475 0.008146 0.106330 0.132336 -0.277299 0.153441 -0.033997 -0.146795 -0.001234 -0.019458 0.005943 0.063631 -0.153685 0.162654 -0.041390 -0.045506 -0.143034 0.016257 -0.001652 -0.081452 0.041677 0.028533 0.231155 0.067759 0.129198 0.075853 0.020027 0.133273 -0.152855 -0.066501 0.107490 -0.026108 0.037407 0.091824 -0.016524 0.084603 0.057713 0.099835 0.068924 -0.016954 0.079190 -0.027953 -0.005946 -0.087546 -0.154974 -0.026592 -0.127306 0.134076 0.045397 -0.007371 0.013588 -0.014640 -0.113827 -0.034023 0.000681 -0.096977 -0.129036 -0.004165 0.047230 -0.019815 -0.159968 0.030300 0.131527 0.049714 0.105617 -0.182717 0.060331 0.080092 -0.228191 0.061486 -0.010082 -0.115357 0.078812 -0.167844 0.011136 -0.014418 0.052757 -0.139293 -0.000388 0.005826 -0.115859 0.057268 -0.051956 -0.048955 0.010294 0.213643 -0.056562 -0.052144 0.026387 -0.017411 -0.057022 0.074712 0.018640 -0.012803 -0.086453 0.070566 0.141246 0.011111 -0.093910 0.075132 0.085319 -0.166684 0.132308
EEL -0.095672 -0.002514 0.066733 -0.153264 -0.021243 0.117833 0.047360 -0.062529 -0.020391 0.114934 0.084457 -0.054274 -0.104454 0.123501 -0.156943 -0.088720 0.029300 -0.271697 -0.013585 0.066770 0.046082 0.088227 0.119385 -0.051847 0.056151 0.305219 0.148953 0.039337 -0.087559 0.023493 -0.209506 0.007476 0.157845 -0.056387 -0.006381 -0.054753 -0.063835 0.196864 -0.013979 0.085904 -0.142997 -0.005765 -0.001646 -0.178409 -0.003279 0.099597 0.199445 0.055232 -0.102776 -0.197436 0.211328 -0.092015 0.085635 0.022624 0.024996 0.079581 -0.031217 -0.112469 0.059046 0.159445 -0.033527 0.048022 0.145953 -0.092353 0.017042 -0.069757 -0.261336 -0.120900 -0.066127 -0.304805 0.042320 -0.077327 0.030528 -0.121713 0.074592 -0.037264 -0.151915 -0.161920 -0.124235 -0.075682 0.008351 0.079671 0.242873 -0.132715 -0.123362 -0.200524 -0.019043 -0.245243 -0.079099 0.000534 -0.024759 -0.133729 0.039960 -0.013511 0.114501 -0.009009 -0.117031 -0.093224 -0.031013 0.104116 0.066751 -0.250743 -0.102516 -0.153734 -0.076964 -0.168862 -0.153920 -0.002619 0.035171 -0.056599 0.005592 0.007188 -0.044615 -0.073226 0.029450 0.064600 -0.202591 0.243569 0.078820 0.074360 -0.194457 0.244943 -0.098954 0.104328 0.004258 -0.112332 0.337035 0.070512 0.061494 0.098716 -0.035271 -0.011582 -0.098014 -0.091629 0.062419 0.037392 0.288206 0.100841 -0.233315 0.058229 0.176064 -0.097151 -0.146593 0.038891 0.111593 0.161159 0.069871 0.090992 -0.032480 -0.176736 0.001454 0.063644 0.001338 0.075450 -0.198842 -0.150984 -0.040700 -0.105018 -0.147779 0.205912 0.045353 -0.076492 -0.067317 -0.019367 0.049449 0.055525 0.001608 -0.021567 0.082922 -0.102547 -0.041878 -0.085159 -0.025303 -0.018799 -0.184946 -0.141742 0.048510 0.022821 0.175779 -0.020245 0.215702 0.126933 0.080531 -0.061519 0.021696 0.128584 -0.097911 -0.230636 0.181695 -0.030373 0.027813 -0.002057 0.019371 -0.024111 0.097342 -0.075529 0.110933 -0.119559 -0.044564 -0.298980
ILA 0.002376 0.018344 0.068048 0.065825 0.096175 0.107759 -0.014836 0.079237 -0.257037 -0.152213 -0.155383 0.074771 0.041437 0.026909 0.047038 -0.045623 -0.023822 -0.111737 -0.051769 0.036681 0.024053 0.022661 0.054595 0.136437 0.074073 -0.059905 -0.090416 0.046133 -0.155224 0.091764 -0.106942 -0.038588 -0.006188 -0.023328 0.006876 -0.154074 -0.085985 -0.056493 -0.142754 0.077739 -0.034938 0.037367 0.188425 -0.099448 0.018350 0.131693 0.065846 0.001291 0.019078 -0.093861 -0.024150 -0.032603 -0.071662 -0.074869 -0.015250 0.215313 -0.093444 -0.208913 0.051195 0.116093 0.044730 0.009661 0.089223 -0.083092 0.023121 0.019699 -0.120188 -0.052470 0.116254 -0.200103 -0.084879 -0.050437 -0.037702 0.066502 -0.027703 0.097766 0.004819 -0.073251 0.031744 -0.183123 0.184637 0.047263 0.120883 0.077215 -0.203036 -0.311077 -0.018581 -0.041854 0.040136 0.249561 -0.082476 0.065975 -0.096239 -0.022336 0.063984 0.085813 -0.019903 -0.020284 -0.014892 0.207741 0.151841 -0.188671 0.094819 0.010092 -0.292775 -0.176746 -0.244588 -0.070838 0.125530 0.070908 0.027010 0.047475 -0.041963 0.064660 -0.008947 -0.091567 0.158574 -0.050272 0.119393 0.085013 0.071075 0.064573 0.003973 -0.093209 0.086115 -0.042845 0.146178 0.260415 -0.062200 -0.058769 -0.021000 0.034194 0.020730 0.017690 0.098720 0.080395 -0.071985 -0.025137 -0.001891 0.055299 -0.082626 -0.006423 0.033789 -0.094586 -0.029588 0.151434 -0.074884 0.100515 0.112027 -0.167942 -0.187433 -0.061683 -0.060863 -0.109585 -0.195780 0.019933 0.047471 0.020907 0.125529 0.090811 -0.036444 0.031305 -0.066278 -0.032058 0.028377 -0.115413 -0.106763 0.166731 0.109652 0.092006 -0.010059 -0.083673 -0.005468 -0.024909 -0.168410 0.068315 -0.068022 -0.142219 0.050825 0.031600 0.016151 0.051562 0.042318 0.073988 0.054868 0.092324 -0.153606 -0.050359 0.141469 -0.039573 0.067483 -0.207876 -0.059274 0.034196 -0.037275 -0.079419 0.079407 -0.155718 -0.154204 0.003707
ILL 0.146259 0.009948 -0.088569 0.037263 -0.138334 0.105616 0.218417 0.009223 -0.009653 -0.201885 -0.161781 0.275684 -0.015684 -0.020042 -0.030320 0.053143 0.144039 -0.113442 -0.096159 0.253335 -0.052629 0.013612 0.201098 0.112119 0.035238 -0.293099 -0.063969 0.129409 -0.191507 0.145449 -0.128777 -0.217038 0.254638 -0.238617 -0.155827 -0.135968 -0.176750 -0.352960 0.132453 -0.330021 0.065090 0.022433 0.090712 -0.099899 0.210501 0.070004 -0.110836 0.013528 0.006737 0.022435 0.233978 0.090261 -0.057732 -0.261983 -0.054370 -0.414379 0.015170 -0.191142 0.194876 0.083716 0.394263 -0.183118 0.331211 -0.107225 -0.053215 -0.112130 -0.090379 -0.252719 -0.027411 -0.167709 -0.030793 -0.134566 -0.095233 0.030769 -0.204789 -0.057408 0.081660 0.017279 -0.141134 0.031600 0.107130 -0.017629 0.011966 0.418989 -0.097812 -0.224125 -0.067587 0.068238 -0.005757 0.072517 -0.031009 -0.140074 -0.075527 -0.007765 0.027333 0.179843 0.101899 -0.023395 0.020488 0.072330 0.095487 -0.260039 0.141458 0.302392 -0.205560 -0.075558 -0.486586 -0.104401 0.275012 0.050692 0.113331 0.243771 0.228023 0.010888 -0.033546 -0.037588 0.047116 -0.004965 0.042794 0.134480 0.212778 0.179710 -0.173577 -0.019616 -0.151863 -0.295190 0.049429 0.109805 0.121069 -0.005395 0.014302 -0.168435 0.004558 -0.092519 0.064980 0.035675 0.020079 0.040164 -0.025515 -0.058238 0.167617 0.011395 -0.122866 -0.102217 -0.098028 -0.042847 -0.340744 0.239012 0.083595 -0.156331 -0.319868 0.090760 -0.134397 -0.143131 0.029110 0.034964 0.070056 0.024314 0.172227 0.023554 0.046206 0.125973 -0.123693 -0.105680 -0.046877 -0.141640 -0.208950 0.103206 -0.102210 -0.005899 -0.116228 -0.123871 0.212917 0.134138 -0.107208 -0.028120 -0.132542 0.068331 0.197925 -0.092126 0.122683 -0.110931 0.092148 -0.026419 0.091453 0.040163 -0.258394 -0.168790 0.094769 0.041330 0.173572 -0.067259 -0.099638 -0.122121 -0.083183 -0.186091 -0.162046 -0.030732 -0.019735 0.173413
LIG -0.266567 0.043715 0.123039 -0.051472 -0.155340 -0.217751 0.193285 0.130510 -0.005265 -0.075013 -0.004309 0.141393 0.248629 -0.170049 0.038923 -0.046716 -0.019702 0.069879 0.074908 -0.018139 0.186289 0.082074 0.064207 0.029880 0.214363 -0.279850 -0.080001 -0.040795 -0.060892 0.278903 -0.068085 -0.076081 0.025668 0.146696 -0.061268 0.132230 0.162845 0.214548 0.058338 -0.035381 -0.094204 0.133672 0.212351 -0.199441 -0.095395 0.068724 -0.175213 0.025850 0.268727 -0.193270 0.036545 -0.203841 -0.165309 -0.056704 -0.030841 0.010917 0.125331 -0.389500 0.068401 0.070146 0.283656 -0.081202 -0.098011 -0.122774 -0.093868 -0.000308 -0.081035 0.136015 0.055612 -0.069366 0.185453 -0.347660 -0.184739 0.125844 0.036668 0.287570 0.236291 -0.170444 -0.001206 -0.103187 0.129787 0.085334 0.443909 -0.131876 0.020133 -0.048606 0.192607 0.164310 -0.192329 -0.000089 0.019016 -0.111278 0.170351 0.206109 -0.181824 0.202636 -0.029219 -0.011650 -0.228507 -0.036639 0.401297 -0.133694 -0.006886 -0.114114 -0.276497 -0.252056 -0.201206 0.043896 0.222584 0.064600 0.193462 0.072628 0.035346 0.139552 -0.168205 -0.188277 0.213190 -0.094866 -0.142711 0.080370 0.002929 -0.202508 0.164596 -0.003031 -0.019808 -0.037253 0.149505 0.185176 0.120959 -0.210555 -0.038228 0.010525 -0.006520 -0.049418 -0.077069 -0.020994 -0.142599 0.233789 -0.141437 -0.050099 -0.086792 -0.020491 0.007594 0.097813 0.056468 0.249480 0.027885 0.250888 -0.052192 -0.121142 -0.194434 -0.194790 -0.243334 -0.045925 0.108963 0.051436 0.020481 -0.234469 0.404374 0.030575 0.000106 0.269221 -0.110255 0.158726 0.011177 -0.231573 -0.101477 -0.011804 0.181100 0.146223 -0.062736 -0.211133 0.000454 -0.018507 -0.107811 -0.246761 0.111932 0.135735 0.053646 0.296909 0.040918 0.070057 0.073978 -0.075053 0.112728 0.280921 -0.220365 0.152281 -0.073368 0.010060 0.161339 0.088564 0.027515 -0.110269 -0.163956 -0.030451 0.097459 -0.307433 0.097709 0.087776
LDL -0.195205 -0.090630 -0.026355 -0.039218 0.127181 0.068042 0.092360 -0.005051 0.121689 0.091678 -0.029658 0.135146 0.185796 0.006522 -0.233396 -0.023739 0.065081 -0.189061 -0.126944 0.008691 0.008487 0.147141 0.145543 0.145654 0.071694 0.299844 -0.015964 -0.020183 -0.084232 -0.059947 0.025913 0.127570 0.011860 -0.123771 -0.057464 0.202592 0.200071 -0.007205 0.049101 -0.056162 0.057962 0.002496 0.160050 0.000521 0.109515 0.248713 0.163215 0.031929 -0.060490 -0.099989 0.159718 0.044765 0.003447 -0.105012 0.035575 0.073873 -0.006437 -0.030202 0.109296 0.094058 -0.103340 0.062126 0.130245 -0.150089 -0.112437 -0.092466 0.123301 -0.134493 0.077654 -0.101333 -0.026875 -0.171644 0.020834 -0.213450 -0.063012 0.063535 -0.068986 0.028979 0.110294 -0.275234 -0.059078 -0.135667 0.124366 -0.143895 -0.145767 0.121143 -0.035648 0.026065 0.101885 -0.017142 -0.059927 -0.171653 -0.057666 -0.112740 0.110601 0.118972 -0.044602 -0.145725 0.140194 0.001390 -0.121954 -0.102592 -0.073958 -0.102247 -0.118188 -0.036821 -0.137943 0.058326 0.087567 0.079291 -0.095624 -0.208786 -0.105364 -0.038362 0.089710 -0.056085 -0.118579 0.079553 0.022031 0.068727 0.107917 0.146220 0.002094 0.047398 0.059386 -0.047322 0.204467 0.112445 0.172011 0.050546 -0.086076 -0.137414 0.098085 -0.099829 0.043782 0.057121 0.086070 0.087254 0.026817 -0.037324 0.050048 -0.122291 0.005016 -0.051324 -0.043386 0.195074 -0.122826 -0.033924 -0.017595 -0.230295 -0.022088 0.004414 -0.009819 -0.167397 -0.039079 0.024831 0.096943 0.079140 0.036872 -0.008087 -0.170725 -0.054007 0.020059 -0.121437 -0.015279 -0.039184 -0.045890 0.126560 -0.059171 -0.131942 -0.090553 0.032215 -0.074897 -0.047235 -0.288074 0.044650 -0.017917 -0.066153 0.160250 -0.072759 0.059445 0.025223 0.102800 -0.049643 0.076873 -0.035624 -0.098288 -0.112272 0.044840 0.009612 0.106773 0.045403 0.046191 -0.145051 0.064128 -0.026909 -0.009449 -0.032169 -0.200408 -0.017687
LRL 0.103603 0.038872 -0.032758 -0.089866 0.124205 -0.096797 0.074634 -0.045708 0.092924 0.094888 -0.134339 0.215660 -0.040024 -0.055866 0.032944 0.014672 0.122805 0.049456 -0.077547 -0.015153 0.142726 0.102278 0.075453 0.022555 0.012823 0.047343 -0.011350 -0.003030 -0.071088 0.142461 -0.048296 0.145135 -0.080190 -0.005960 -0.117629 0.044677 0.146409 0.091248 0.064411 0.072624 0.010503 0.062436 0.039124 0.004949 -0.158896 0.027390 0.114798 0.053690 0.003274 0.000219 0.040781 -0.169495 -0.096285 0.051070 0.100986 -0.069776 -0.190378 -0.085429 -0.003551 0.033301 -0.093686 -0.081615 -0.020515 -0.110750 0.022578 0.056671 -0.074477 -0.029873 0.163740 -0.121220 0.074548 -0.167662 0.093722 -0.085092 -0.029917 -0.014002 -0.045169 0.051422 0.054287 -0.153594 -0.126101 0.061823 0.080094 -0.075145 -0.169122 -0.003775 -0.094631 0.031196 0.128233 -0.068690 -0.064643 -0.005739 0.015573 0.010221 0.182053 0.067085 0.011604 -0.033824 0.057953 0.176989 0.203560 -0.024262 0.132621 -0.007299 -0.112249 -0.097033 -0.067503 0.025661 -0.003672 0.089366 -0.063719 -0.188043 0.015702 -0.171879 0.118606 -0.007184 -0.222797 0.214529 -0.063760 0.033286 0.054370 0.064021 -0.014795 0.038398 -0.129677 -0.060410 -0.098697 0.191955 0.028406 -0.093829 -0.029473 0.017285 0.068002 -0.048182 0.013590 0.132079 -0.020699 0.000795 0.032311 0.064703 0.071602 -0.055123 0.067359 -0.097871 0.112293 0.062279 -0.107167 0.154818 -0.045483 -0.140151 -0.140006 -0.047720 0.028119 -0.037854 -0.015701 0.060799 0.128958 0.069935 0.110355 0.018184 -0.030181 0.033992 -0.022696 -0.027993 0.074623 -0.097972 -0.035113 0.078354 0.012941 -0.059202 -0.106099 0.085729 -0.023953 -0.034131 -0.161616 0.085948 0.057756 -0.038176 0.161134 -0.175224 0.111664 0.047657 0.039522 0.037762 0.011149 0.149671 -0.075822 -0.139814 0.025260 0.007519 0.024829 -0.084228 0.072924 -0.066386 0.106527 0.015089 0.070712 -0.037003 -0.091224 0.048054
QAL 0.029946 0.079455 0.030465 -0.124060 0.240757 -0.110587 -0.045426 -0.070029 0.045559 0.008503 -0.144098 -0.141767 0.059643 -0.177245 -0.086137 -0.033829 0.044437 -0.008998 -0.367990 0.083033 -0.101327 0.116713 0.002237 0.084936 -0.176296 0.195438 -0.049802 0.101510 -0.182850 0.243844 0.043086 0.115808 0.074716 -0.063399 0.262023 -0.062297 -0.038642 0.256913 -0.203604 -0.074412 0.063087 0.039834 0.001850 -0.052973 -0.001663 0.014995 0.084054 0.023036 0.300401 0.039455 0.094874 -0.031329 -0.122065 -0.173875 0.165024 -0.083160 -0.051172 -0.050246 0.318493 0.021667 0.142430 -0.203814 -0.005892 0.014573 -0.281080 -0.148033 -0.100671 -0.053396 -0.020724 -0.133176 -0.120669 -0.097083 0.279338 -0.197002 0.015960 0.210975 -0.132311 -0.275782 -0.063216 -0.232277 0.039943 0.104018 0.166956 -0.141399 -0.099669 -0.095074 0.021709 -0.077822 -0.075826 -0.182663 0.055815 0.043873 0.110792 0.050617 0.063764 0.197026 0.016619 -0.188432 -0.030159 0.306140 0.112905 -0.178884 0.153558 -0.007993 -0.042591 -0.193127 -0.023099 0.027613 -0.050971 0.229609 -0.018148 -0.174709 -0.219651 0.107949 0.049467 0.098751 -0.285571 0.138741 -0.075703 0.028071 0.222243 0.052927 -0.107690 -0.183294 -0.107981 -0.235676 -0.218858 0.296651 0.009718 0.224446 -0.105253 -0.017256 0.187401 -0.052619 0.120805 0.092877 0.114534 0.037387 0.014694 -0.143809 0.171737 -0.098562 -0.159713 -0.006363 0.130533 0.073477 0.113234 -0.044966 0.030989 0.002905 0.144853 0.196334 0.095120 -0.315025 0.051155 0.042585 -0.055379 -0.113620 0.011418 0.127997 -0.259999 -0.027391 -0.291203 -0.100716 0.076727 0.084261 0.189367 0.055134 0.116862 -0.140112 0.049444 -0.091685 -0.086584 0.048826 0.018448 0.011284 0.095397 -0.254598 0.158323 -0.020862 0.148017 0.273116 0.134910 0.151711 0.138417 0.131262 -0.229519 0.050051 0.090547 0.055454 0.051392 0.099470 0.060577 0.078287 -0.133289 -0.056743 0.213668 0.074206 -0.061697 0.085538
PLL 0.003613 0.121358 -0.051134 -0.000962 -0.055504 0.045533 0.049109 0.052208 0.030569 -0.191471 -0.334290 0.105942 0.004795 -0.050623 0.147037 0.071034 0.178259 -0.008342 0.051924 0.191999 0.105361 0.155177 0.079474 0.121765 -0.011605 0.045739 -0.170498 0.086727 -0.249702 0.099067 -0.093965 -0.107581 0.127630 -0.132627 -0.051459 -0.079824 0.036122 -0.161819 0.195315 0.170652 -0.037449 -0.039792 0.232050 -0.088022 0.067064 -0.048334 0.080065 0.154529 -0.052546 0.011472 -0.016013 -0.114771 0.002035 -0.042407 -0.045850 -0.099365 0.053954 -0.201923 0.039808 0.072764 0.098626 0.069302 0.107177 0.128967 -0.115249 -0.063432 -0.042026 -0.216307 0.004903 0.020918 0.060338 -0.084862 0.100908 0.107373 0.071603 0.193736 0.048331 0.016428 0.105776 -0.024468 0.169996 0.003829 0.177031 0.138302 -0.084458 -0.019136 -0.052871 -0.002294 0.018030 -0.158000 -0.085819 -0.115876 0.140731 -0.096421 -0.013156 0.188279 0.096390 -0.109485 -0.096287 0.266323 0.230621 -0.169492 0.031481 0.004745 -0.152633 0.004274 -0.139761 -0.037253 0.147958 -0.152948 0.033214 -0.048757 -0.021567 -0.189745 0.048860 -0.071447 0.001709 -0.120045 0.113626 0.032385 0.015014 -0.010070 0.176398 -0.052043 -0.042569 -0.138294 0.014436 0.066063 0.028790 0.071517 -0.129613 -0.050855 -0.026381 -0.039214 -0.145444 0.128481 0.028652 0.208375 0.030174 0.095199 -0.071625 -0.004848 -0.105168 -0.106077 0.190382 0.086285 -0.025345 0.152148 0.036805 -0.078954 -0.057242 -0.092919 -0.085606 -0.119996 -0.054562 -0.027201 0.009531 -0.168898 0.225898 0.009482 0.050769 0.176902 0.002519 -0.080380 -0.059617 -0.098325 0.030205 0.101041 0.056325 0.105137 -0.028203 -0.082913 -0.121056 0.002867 -0.121326 0.028102 -0.101907 -0.042873 0.210698 -0.143591 0.286312 0.135554 0.148398 0.047613 0.015809 -0.003640 -0.030913 -0.189317 0.071679 0.109325 0.122347 -0.128692 -0.169723 0.063516 0.093615 0.018997 0.007873 0.078220 -0.171941 -0.016640
AIL -0.091494 0.202451 -0.058257 0.027435 0.068787 -0.084240 0.215789 -0.127669 -0.018813 0.010726 -0.104929 -0.106010 -0.101646 0.003893 -0.058462 -0.017647 0.066058 -0.218184 0.044674 0.178423 0.273261 0.172568 -0.005956 0.170040 0.296714 0.049253 -0.177890 0.251117 0.079878 -0.016958 -0.298390 -0.033467 -0.024615 -0.165284 0.160154 -0.155723 -0.070678 -0.034872 0.077124 -0.035532 -0.085263 0.257467 -0.028729 0.188837 0.072888 0.012126 0.101510 0.055609 -0.027763 -0.056883 0.066573 0.036372 -0.108864 0.025953 -0.016951 -0.233622 -0.119064 0.143021 0.251263 0.103593 0.215221 -0.097588 0.003069 0.167009 -0.118758 -0.026921 -0.075350 0.090826 0.087485 -0.178380 -0.075486 -0.212803 0.114660 0.105396 -0.004073 0.152419 0.013837 0.092236 0.005065 -0.089493 0.105359 -0.046174 0.011001 0.205364 -0.232335 0.012778 -0.278675 -0.013285 0.083239 0.077037 -0.042389 0.195331 -0.168732 -0.009335 -0.097213 -0.017221 0.047172 -0.186449 -0.017664 0.120716 0.065798 -0.384689 0.028731 -0.077745 -0.168525 -0.045547 -0.190274 0.042465 -0.023577 -0.296640 0.098308 0.055329 0.095098 -0.040019 0.050930 -0.265599 -0.003580 0.047812 0.152980 0.093612 0.154895 -0.097231 -0.065166 -0.051509 0.080552 -0.148699 0.065100 0.153739 0.187900 -0.085788 -0.089504 -0.066074 -0.101090 -0.114102 -0.095839 -0.031277 -0.145099 -0.164239 -0.007311 0.073234 0.034826 -0.056122 0.157603 -0.001633 0.029117 0.120958 -0.241137 0.151777 -0.058675 -0.200978 -0.160477 0.085740 -0.186262 0.091894 -0.143471 0.148544 -0.020286 -0.104835 0.222161 -0.123421 0.101260 0.170285 -0.176090 0.010380 -0.010671 -0.129625 -0.095030 0.141350 0.093605 0.050284 -0.244024 -0.151311 0.008315 0.123884 -0.102834 0.047322 -0.164730 -0.181171 0.183166 0.027595 -0.032587 0.203096 0.094127 0.014347 -0.029351 -0.028528 -0.146034 0.017001 0.071634 -0.146004 0.329798 -0.047365 0.067328 -0.069802 -0.028782 -0.159776 0.250989 -0.112342 -0.057727 0.152245
VVV 0.038516 0.061714 -0.091233 -0.083132 -0.102997 -0.121664 -0.031818 -0.200907 -0.162441 0.024742 -0.036817 -0.021688 0.024144 -0.067292 -0.059916 -0.062802 -0.011188 0.087952 -0.171637 0.181343 0.149171 0.125607 0.048314 0.065149 0.119864 -0.167872 -0.132930 -0.013993 0.092796 0.171810 -0.069915 0.197264 -0.047169 0.193109 0.085151 -0.184385 0.135510 -0.163743 -0.018217 -0.108793 -0.252654 -0.097328 -0.032896 -0.076291 0.034014 -0.012740 -0.018658 -0.008354 -0.133336 0.075467 -0.098112 -0.012291 -0.072322 -0.035291 -0.068451 0.064993 -0.153615 -0.135641 0.263310 0.100428 0.084409 -0.046368 0.116311 -0.069968 -0.069795 -0.187830 0.076212 -0.264263 0.168609 -0.108899 0.145825 -0.087961 0.065916 -0.166496 0.152789 0.005808 -0.155268 -0.046480 -0.066286 -0.214002 0.097330 0.050488 0.006508 -0.068066 -0.255347 -0.178101 -0.099425 -0.091669 0.095376 -0.073100 0.099358 -0.034033 -0.122118 0.130988 0.184404 -0.019766 -0.043499 -0.112839 -0.126972 0.107778 0.107945 0.033481 0.111398 -0.022734 -0.135060 -0.217412 -0.073342 -0.079097 0.283504 -0.131617 0.025751 -0.106670 -0.009969 -0.013320 -0.191623 0.046781 -0.072603 -0.081205 -0.022320 0.040112 -0.026124 0.076994 -0.094004 -0.058255 0.105398 -0.022972 0.056862 0.046877 -0.152287 -0.026366 -0.156533 0.050420 -0.016434 -0.222175 -0.137154 0.038293 -0.177086 0.030235 -0.113532 -0.048845 0.229126 0.021122 -0.084621 -0.141507 -0.017338 0.236247 0.057660 0.024001 0.110337 -0.025363 -0.165640 -0.108552 -0.032637 0.212190 0.044372 0.140654 -0.052000 0.193364 0.262870 0.122665 -0.020632 0.029036 0.056078 0.053453 0.019659 -0.008126 -0.161465 0.116816 -0.047214 0.120743 -0.093998 -0.199324 -0.017028 0.077464 -0.334999 -0.119386 -0.165005 -0.143512 0.125261 0.064084 0.026361 -0.073646 0.043233 -0.024698 0.064303 0.151792 -0.065231 -0.133585 0.236682 -0.093168 -0.048475 -0.114929 -0.221315 0.002301 0.116263 -0.196797 0.260035 -0.020935 -0.125508 0.100123
AQA -0.128596 0.084444 -0.222715 0.032088 0.013209 0.156964 -0.115623 0.059047 0.070392 -0.013452 -0.089129 0.064530 0.059531 -0.060537 0.156145 -0.046117 0.233035 0.019566 -0.070572 0.091266 0.283826 -0.058668 0.017898 -0.050874 0.315655 0.068362 -0.047074 -0.136637 -0.055877 -0.002722 0.061461 0.065998 -0.139923 0.026312 0.149664 -0.000296 0.127294 0.253164 0.118336 0.136806 -0.055751 0.043923 0.147783 -0.098277 0.043666 -0.118577 0.008149 0.081878 0.161156 -0.121121 0.050888 -0.056476 0.032006 -0.012629 -0.034045 -0.073394 -0.171235 0.031985 0.142408 0.059947 0.085909 0.066666 0.086248 -0.158194 -0.104639 -0.169119 0.075438 0.076288 0.003718 -0.256160 -0.052378 -0.112464 -0.005410 0.047120 -0.105355 -0.058340 -0.217322 -0.211900 -0.268807 -0.281863 0.017056 -0.106206 0.182197 -0.023277 -0.099021 -0.083227 0.100701 0.043148 0.152883 -0.073545 -0.060465 0.018607 0.023609 -0.149003 0.160096 0.088117 -0.041191 -0.096980 0.003704 0.267738 0.075764 -0.148467 0.254580 -0.209914 -0.059440 0.206986 -0.021192 0.012189 -0.032287 -0.134763 -0.234235 0.202448 -0.086009 -0.046598 0.007616 0.032888 -0.186003 -0.124925 -0.111822 0.103013 -0.078595 0.238706 -0.138972 -0.074601 -0.026744 0.044082 0.036460 0.068015 0.122371 0.072840 -0.164349 -0.029412 -0.044453 -0.053250 0.028481 0.173811 0.124053 -0.047392 -0.123898 0.090149 0.117058 0.036770 -0.042308 0.148720 0.272634 0.090147 -0.053508 -0.062624 -0.011479 -0.027783 -0.170607 -0.013871 -0.051162 -0.289935 -0.038477 0.018850 0.167556 -0.070305 -0.102570 -0.085787 -0.062454 -0.053247 -0.129361 0.106719 0.008061 0.012835 0.078679 0.332855 0.023677 -0.123398 -0.077599 -0.102766 -0.043630 -0.195484 -0.159550 -0.081967 -0.106677 -0.026216 -0.020559 0.078160 0.152309 0.027230 0.038563 -0.012038 0.035265 -0.184673 -0.071278 0.063958 0.033177 -0.019722 0.089967 0.005868 0.076529 0.307070 0.246953 -0.152789 -0.004562 0.038467 0.019610 -0.138390
LAI -0.156032 0.080757 -0.181112 -0.033600 -0.039587 0.022184 0.030158 0.072090 -0.012257 -0.045697 -0.146169 0.095993 -0.064309 0.017280 -0.023416 -0.067430 0.109631 -0.157608 -0.098124 0.187191 -0.038247 -0.123942 0.244745 0.082212 -0.074569 -0.283326 -0.083579 0.186904 -0.042264 0.180226 -0.147124 0.065399 0.151086 -0.132069 0.074424 -0.126953 -0.055659 -0.033568 0.152205 0.047131 0.011653 0.151346 -0.007571 0.103644 0.041679 -0.023188 0.148916 -0.009056 -0.041378 -0.127972 -0.024493 -0.079200 0.016311 -0.033221 0.075457 0.027124 -0.095594 -0.281833 0.133279 0.023427 0.223236 0.036406 0.094140 0.030870 -0.242996 -0.054569 -0.047723 -0.154055 -0.111201 -0.133941 -0.018202 -0.104270 -0.112263 0.156810 0.075706 0.130062 -0.039207 -0.068925 -0.148919 -0.173344 0.202535 -0.003542 0.160460 0.147565 -0.043491 -0.166444 -0.048492 0.026595 -0.134117 0.083290 0.121977 0.094710 0.008114 0.116127 -0.022152 0.244518 -0.007948 -0.061462 -0.082216 0.183932 0.211070 -0.050195 0.263412 0.026756 -0.138892 -0.057337 -0.172689 -0.138817 -0.032771 -0.052451 -0.067233 -0.086395 -0.023996 0.091440 -0.084770 -0.019476 -0.027644 0.003129 0.085661 -0.051783 0.194648 -0.034968 -0.032798 -0.058029 0.041039 -0.021064 0.128420 0.307522 0.058814 -0.033296 -0.070259 0.188920 0.022117 -0.154557 0.105417 0.208866 -0.004354 -0.029929 -0.022138 0.023575 -0.042031 -0.009514 0.094586 -0.063852 -0.010957 -0.028439 -0.047875 -0.033521 0.047355 -0.054585 -0.296278 -0.077187 -0.026128 -0.164453 -0.114332 -0.048170 -0.037157 -0.048955 0.198089 0.149688 0.099438 0.078716 -0.202001 0.027121 -0.027483 -0.149243 -0.022000 -0.110012 -0.031341 -0.086395 -0.075065 -0.018567 0.154288 0.115158 -0.219044 0.020041 -0.021365 0.098953 -0.058879 0.100338 0.089701 -0.102642 0.073775 0.055353 -0.123967 0.256330 -0.146468 -0.050088 -0.031631 -0.042831 -0.078289 0.002043 -0.023264 -0.015547 0.085406 -0.173461 -0.056183 0.129864 -0.051301 0.069235
RRL 0.027999 -0.275235 0.166231 -0.250325 0.116171 0.113392 -0.072588 -0.104055 0.130196 0.088224 -0.054900 -0.066454 -0.058898 -0.030418 -0.021097 -0.293229 0.117421 -0.099472 -0.056664 0.214783 0.026241 0.136979 -0.024220 0.003986 -0.179932 0.205437 -0.119505 -0.099215 -0.007043 0.005200 -0.151759 0.089486 0.096984 0.041632 -0.083145 -0.092055 -0.010597 0.167318 0.014244 0.125625 0.054192 -0.089913 0.152941 -0.021308 -0.165257 -0.015015 0.069001 0.087630 -0.007807 0.071048 -0.007407 -0.029660 -0.016516 -0.018665 0.016401 -0.051452 0.142732 -0.106264 0.243363 0.042264 -0.000376 -0.023208 0.153538 -0.079161 0.072473 -0.190474 -0.124242 0.056822 0.122172 0.017524 -0.013574 -0.159850 -0.093942 0.104620 0.033979 0.077666 -0.082248 0.017039 -0.088194 -0.086946 0.034047 -0.005333 0.101268 -0.047417 -0.111838 -0.059966 -0.132003 -0.006571 0.097901 0.044888 -0.172441 0.006048 -0.066774 -0.073039 0.066034 -0.065891 -0.094093 0.036106 0.076525 0.107717 0.066546 -0.185479 0.097811 0.063164 -0.153550 -0.102201 -0.113610 -0.095709 0.043665 0.157914 -0.007588 -0.107756 0.008291 0.014925 -0.052114 0.168894 -0.066865 0.108252 -0.068617 0.187481 0.040190 0.108666 -0.104581 -0.005696 -0.196783 -0.115387 -0.075307 0.299183 -0.086166 0.001621 0.128002 -0.260957 0.012265 -0.070348 0.179853 -0.060384 0.053487 0.005626 -0.179214 0.055050 0.055034 -0.050101 0.144954 -0.091535 0.048193 0.044711 -0.007860 0.161471 0.002239 -0.050153 -0.062351 0.110631 0.011807 -0.173858 -0.047901 -0.282343 0.067101 -0.124693 0.023469 0.025041 -0.062104 -0.003368 -0.174044 0.006082 -0.022848 -0.193438 -0.045476 0.167776 0.043515 -0.021793 -0.164467 0.134508 -0.075906 -0.171248 -0.100152 0.064655 0.243619 0.102987 0.155579 -0.020621 0.015401 -0.075812 -0.010503 0.041514 0.070018 0.106035 -0.088883 -0.165477 -0.039473 0.019629 0.141508 -0.129012 0.039112 0.115825 0.287335 -0.132541 0.201773 0.031066 -0.022361 -0.064977
ADG -0.090339 -0.181901 -0.032780 -0.218636 -0.124874 0.174510 0.224445 0.043034 0.101703 -0.140740 -0.123373 -0.021082 -0.047712 -0.151248 -0.174426 0.038124 0.172226 -0.152589 0.063148 0.498326 0.004620 0.026691 -0.095314 -0.056766 0.193705 -0.014190 0.023015 -0.010224 0.176661 0.154788 -0.181103 -0.132634 -0.087488 0.023483 0.046714 -0.024880 -0.115870 0.118115 0.118869 0.184399 -0.147246 -0.022664 -0.065525 0.091345 -0.037506 0.079114 0.110267 -0.064730 -0.028415 -0.177883 0.054489 0.031386 0.004077 0.113715 0.023691 0.129875 0.071572 -0.102133 0.138073 -0.171466 -0.118688 0.054106 0.001595 -0.007299 0.243169 -0.026348 0.230694 -0.044709 0.228210 -0.056921 -0.268547 -0.007461 0.042546 -0.219853 0.137674 0.145945 0.102569 0.106697 -0.108108 -0.288399 0.043263 0.120290 -0.012119 -0.027198 0.105608 0.001876 0.060286 0.050545 -0.048824 -0.076614 0.114082 -0.091520 0.320292 -0.135523 0.141865 -0.034572 -0.008110 -0.045268 0.192116 0.106738 0.025285 -0.158334 -0.052375 -0.175346 -0.283307 0.097814 -0.028418 0.061484 -0.064947 -0.077365 0.064230 -0.027985 -0.039980 -0.213257 0.042881 0.174882 0.179697 0.106488 0.066385 -0.062661 0.102396 -0.049873 -0.163168 -0.072347 0.112585 -0.077044 -0.048014 0.078270 -0.069406 0.120688 -0.056652 -0.036050 0.262891 0.094248 0.013236 -0.036527 0.042604 -0.013432 0.085247 -0.039183 0.186512 -0.063501 -0.041826 0.133322 0.167173 0.313713 0.149865 0.143551 -0.057580 0.012773 -0.005892 0.132005 -0.060921 -0.035228 -0.022602 -0.212069 0.047940 0.107827 -0.132188 0.025220 0.053434 0.056500 -0.248927 -0.041169 0.012230 -0.098756 -0.263599 0.039114 0.012707 -0.087749 0.003424 0.124687 -0.079177 0.165589 -0.291843 -0.076914 0.073375 0.060010 0.003815 0.022375 0.071183 0.202195 -0.092410 -0.004108 -0.134391 -0.160187 -0.029793 0.193916 -0.098212 -0.054099 -0.088958 0.042785 -0.239552 -0.027334 0.140385 -0.092893 -0.095931 -0.039508 0.041021 -0.049571
PAL -0.045965 0.024105 -0.063179 -0.008790 0.076547 0.101540 0.073308 0.025102 0.004190 -0.018740 -0.129064 0.067115 0.073876 -0.135232 0.126877 0.002920 0.068427 -0.066871 0.023775 0.171304 0.244621 0.032744 -0.009380 -0.032754 -0.097387 -0.105138 0.030392 0.014185 -0.178222 0.053589 -0.049008 -0.013640 0.072091 0.090056 -0.010442 -0.079735 -0.106533 0.039963 0.026817 0.179292 0.124801 -0.058822 0.108171 -0.054741 0.109778 0.052555 0.118794 0.064334 -0.188586 0.069018 0.014887 -0.132436 0.123188 0.164643 0.052386 -0.022669 -0.000682 -0.132511 0.212095 0.051586 -0.014626 0.015700 -0.030237 -0.050683 -0.065388 -0.030780 0.124284 0.015992 0.054140 0.020304 -0.016855 -0.140643 0.015041 0.142293 -0.064668 0.163814 0.043660 0.047677 -0.105681 0.028885 0.064740 -0.035094 0.137551 -0.064700 -0.012986 -0.042050 0.076555 0.023008 -0.056297 0.091293 -0.044308 0.088868 0.103314 -0.128635 0.298286 0.189348 -0.076572 -0.014850 0.077234 0.334981 0.099420 -0.205400 0.030187 0.083776 -0.187185 0.211377 -0.221045 0.041637 0.067055 -0.094544 0.017528 -0.064404 -0.058644 -0.070089 0.016286 0.002338 -0.091487 0.104037 -0.089763 0.078187 -0.022878 0.212343 0.140230 0.131210 -0.091226 -0.136893 -0.010364 0.124266 -0.006057 -0.005936 -0.192808 -0.013723 -0.050866 -0.026717 -0.013785 0.106686 -0.041675 0.115679 -0.063065 -0.019318 0.073963 -0.168932 0.023083 0.032726 0.022279 -0.020347 0.140756 0.102075 -0.082381 -0.095832 0.096545 -0.038594 -0.205599 -0.050844 -0.068806 0.089755 -0.128214 0.051361 0.072669 0.137633 -0.067776 0.006153 -0.115863 0.017095 0.057555 -0.120441 0.057351 0.106394 -0.041334 -0.222361 -0.084435 -0.001586 0.013864 0.104655 -0.085180 -0.018577 -0.176950 -0.040957 0.113455 0.023942 0.058897 0.173340 0.139482 0.100776 -0.040853 -0.106466 -0.128015 0.038820 0.093752 -0.041240 -0.036091 -0.175137 -0.038945 0.060495 0.046169 -0.124899 0.049459 0.049917 -0.043482 0.022855
AAP -0.137508 -0.009971 -0.372777 0.022387 0.019645 0.053166 -0.034354 -0.074635 -0.068468 -0.156971 0.093945 0.173542 0.237405 -0.207816 0.219849 0.060465 0.051107 -0.116747 -0.259271 0.236685 0.063305 -0.061619 0.077073 -0.035752 0.225408 0.027106 -0.046097 0.050334 0.002071 0.023599 0.057075 0.052911 0.081041 -0.016169 -0.023854 -0.014795 0.046251 0.020801 0.183252 0.158168 -0.140688 0.213083 0.022300 -0.137237 -0.059980 -0.035328 0.021633 0.002908 0.221245 -0.023852 0.022900 -0.230598 -0.068740 0.048962 0.107253 0.067699 -0.194674 0.012083 0.175471 0.254059 0.009156 -0.041818 -0.101928 0.078567 0.074158 -0.230154 -0.041753 -0.030011 0.003940 -0.096756 -0.142798 0.012480 -0.077676 -0.224345 0.110618 0.146749 0.001667 -0.115527 -0.149556 -0.026094 0.054478 -0.079511 0.246436 -0.294464 -0.145842 0.119835 -0.087991 -0.110500 0.130742 0.075354 -0.108794 -0.140924 0.058027 -0.064650 0.256684 0.222846 -0.074357 0.126666 0.024573 0.264423 0.000108 -0.064574 0.000133 -0.054882 -0.145364 0.160256 -0.194085 -0.055120 0.037651 -0.110822 0.113784 -0.079537 -0.029606 -0.007660 0.040192 0.087322 -0.024260 0.032124 -0.056932 0.073453 0.022566 0.090919 -0.111776 -0.092803 0.032071 0.053120 -0.068448 0.076174 -0.046987 0.049652 0.045839 0.128734 -0.153831 -0.026051 0.101252 0.015432 0.028316 -0.153309 -0.063446 0.095879 0.147311 -0.067185 0.118903 -0.020968 0.194988 0.072721 -0.055968 0.087911 0.164566 0.103031 -0.058422 0.080782 -0.132020 0.050647 -0.038948 -0.235765 0.112680 0.057129 -0.053953 0.106510 0.104616 -0.050741 -0.127750 0.034485 -0.107533 -0.068694 -0.024285 0.032487 -0.008910 0.145757 -0.118711 -0.045192 -0.046568 0.035142 -0.169649 -0.081467 -0.218673 0.102566 -0.034690 -0.097882 0.032394 -0.009366 -0.018874 -0.010923 0.093751 -0.092289 -0.095221 0.044123 0.085041 0.012443 -0.024049 -0.081638 0.078841 -0.017321 0.059479 -0.107330 0.004524 0.141851 -0.100104 0.070765
AGR 0.041095 0.012156 -0.086446 -0.071369 -0.075384 0.170390 -0.132954 -0.042685 0.386122 0.016503 -0.268564 -0.109285 -0.078172 -0.065403 0.195649 -0.006972 0.064911 0.135513 -0.001915 0.218615 0.056021 0.119083 0.035396 -0.001322 -0.039985 0.138990 -0.084807 -0.029634 -0.214340 0.297588 -0.023021 0.228911 0.107109 0.003634 0.043139 0.150057 0.012281 0.105234 0.059529 -0.119674 -0.219308 0.076685 0.087979 -0.035490 0.015940 -0.013345 0.023531 -0.036948 -0.010657 -0.001078 0.013471 0.065180 -0.011397 -0.167641 -0.039826 -0.018160 -0.100370 -0.144744 0.010326 0.014103 0.097222 -0.152577 0.146297 -0.034521 0.074527 0.062122 -0.193068 -0.026261 0.096462 -0.203638 -0.034648 -0.104349 0.030073 0.014071 0.112331 0.163154 -0.000997 -0.061287 -0.041029 -0.153798 0.066890 0.030431 -0.029052 0.031653 -0.101072 -0.014984 0.040561 -0.200558 -0.006995 -0.010261 -0.240189 -0.056542 0.149662 -0.058835 0.104053 -0.034189 -0.194334 0.089463 -0.164262 0.370599 -0.080208 0.155123 -0.068245 -0.133668 -0.194507 0.034655 -0.186020 0.218807 0.110920 -0.182851 0.032663 -0.039286 0.176671 0.013462 0.155923 0.030898 -0.072425 0.118101 0.045345 0.089257 0.164602 0.089541 -0.043278 0.142265 -0.058790 0.070769 -0.036256 0.254699 0.059078 -0.063259 0.074335 0.016479 -0.150614 -0.177594 0.185169 0.135647 -0.158662 -0.193143 -0.093436 0.136384 -0.318510 -0.170676 0.079876 0.135434 0.078396 -0.032926 -0.037817 0.062401 -0.026305 -0.079511 0.109858 0.123188 -0.036234 0.012154 0.142413 -0.136988 -0.072422 0.007395 0.053632 0.142747 0.043261 -0.078090 0.022436 -0.029657 -0.158800 -0.038702 -0.153116 0.172120 -0.109802 -0.056161 0.010714 0.122930 0.084462 0.061692 -0.088628 0.074376 0.117147 0.085079 0.308209 0.076932 0.126189 0.007649 0.007120 0.016073 -0.016962 -0.090770 0.008740 -0.176884 -0.059157 -0.189197 0.065058 -0.165153 -0.077296 0.011765 0.060930 -0.040084 -0.048940 0.022895 -0.005372 -0.052360
GIA -0.055586 0.078968 0.033678 0.121932 0.099358 0.189295 0.010552 0.067623 0.013811 -0.153207 -0.110920 0.042936 -0.121018 -0.010081 0.140294 -0.148993 0.134265 -0.140989 -0.100954 0.219843 0.088946 -0.095929 0.135054 0.177317 0.013085 -0.044186 -0.087504 0.061319 0.040165 0.011966 -0.087668 -0.044278 0.181928 -0.085335 -0.020747 -0.136435 -0.103033 -0.133497 0.091331 0.037636 -0.183149 0.055769 0.153027 -0.006240 0.049187 -0.034005 0.027737 -0.070141 0.109690 -0.107431 -0.014084 0.093094 0.085800 -0.092066 0.083995 -0.078104 0.082350 -0.202407 0.100018 -0.001839 0.039017 0.018857 -0.027685 0.030644 0.067029 -0.025452 -0.001695 -0.088532 0.067291 -0.063565 -0.044743 0.103542 -0.201074 0.048731 0.116318 0.168084 0.064854 0.013800 -0.103769 -0.250094 0.102935 -0.058370 0.089461 0.171141 -0.248651 0.045996 0.135524 0.099783 -0.039985 -0.085162 -0.180492 -0.006384 -0.055865 0.083974 0.001491 0.070993 0.090749 0.070049 0.022532 0.203504 0.065779 -0.032330 0.083172 -0.120626 -0.047061 0.034683 -0.290558 0.027843 0.211804 0.081193 0.027988 -0.134016 -0.011781 -0.004882 0.141114 0.035289 -0.083029 -0.132808 0.140518 -0.035892 0.217574 0.209691 0.004731 0.051844 0.002806 -0.123847 0.043733 -0.022106 0.036316 -0.131836 -0.247461 -0.062135 -0.039147 0.002399 0.020544 0.099141 -0.143848 0.092011 -0.034845 0.040914 0.018217 0.157307 -0.078707 -0.198591 0.018662 -0.108217 -0.027261 0.124390 -0.065596 -0.049688 -0.192305 -0.148319 -0.049097 -0.095555 0.040438 -0.046628 -0.132065 -0.165881 0.117620 0.053777 0.047176 0.020499 0.062952 0.080486 -0.145754 -0.042980 -0.145161 0.022601 0.028963 -0.108021 -0.066816 -0.018076 -0.088692 -0.142631 -0.250245 -0.075859 0.025889 -0.133916 0.203729 0.159222 0.021935 0.025355 0.319490 -0.040056 -0.038272 -0.030045 -0.131974 0.072127 0.087102 -0.151966 0.106907 -0.143611 0.148863 0.034359 -0.026550 -0.120074 0.057823 -0.014487 0.063760 -0.056812
ALP -0.027461 0.161715 -0.093195 -0.009307 0.180777 -0.050570 0.037585 0.004806 -0.024007 -0.166364 -0.137996 0.143839 0.109219 -0.118693 0.072160 -0.020857 0.051596 0.075446 -0.106409 0.219946 0.202119 -0.036475 0.050015 0.029420 0.014047 0.106074 -0.154047 -0.075429 -0.166347 0.117383 0.065129 -0.144273 0.156806 -0.157372 -0.009887 -0.022292 0.009350 -0.043803 0.217078 0.074452 -0.089463 0.073151 0.180488 0.003439 0.056835 0.013290 -0.038681 0.054342 -0.110207 -0.002427 -0.035716 -0.255040 0.027327 0.185991 -0.100872 -0.011003 -0.025152 0.158774 0.193528 0.132932 0.020468 -0.063055 0.047301 0.092963 -0.054320 -0.090784 0.017277 -0.033123 0.000116 -0.166685 -0.147049 -0.102457 -0.039024 0.024060 0.088467 0.120422 0.010195 -0.029893 -0.056075 -0.055200 0.016155 -0.012055 0.040430 0.008844 -0.037419 -0.015383 0.088678 -0.065699 -0.006610 0.027795 -0.094322 0.015802 0.162584 0.031457 0.009439 0.154613 -0.110279 -0.123072 -0.030837 0.164302 0.287278 0.072545 0.073077 -0.066026 -0.067650 0.050468 -0.056830 -0.032980 0.112669 -0.141025 -0.091773 -0.147783 -0.044714 -0.137214 0.101053 0.093474 -0.117251 -0.111158 -0.001466 0.172779 -0.044165 0.002635 0.014285 0.060092 -0.007897 -0.112859 -0.087875 0.004531 -0.103764 0.047802 -0.014019 -0.006229 -0.109830 -0.017773 0.110715 0.060280 0.032265 0.166763 -0.096387 0.077366 0.028340 -0.145523 -0.024030 0.008303 0.191142 0.039469 0.065470 0.054092 -0.018566 -0.131945 0.016345 0.060693 -0.071103 -0.094882 0.021359 0.060556 0.038542 -0.110196 -0.051778 0.117349 0.035546 0.037201 -0.225005 -0.011512 -0.014310 -0.123053 -0.116393 0.091539 -0.035229 0.082767 -0.129128 -0.234329 -0.005381 0.049170 -0.200118 -0.065086 0.042156 -0.023205 0.123672 -0.099463 0.101980 -0.016359 0.079930 -0.109312 -0.106958 0.029004 0.061831 -0.003579 0.100622 -0.090836 0.114976 -0.197831 -0.089174 0.204506 0.007864 -0.094656 -0.002906 0.066639 -0.109174 0.093357
EAG -0.148398 -0.060679 -0.085998 -0.084558 -0.167468 0.214870 -0.016434 0.110923 0.110683 -0.165881 -0.101143 0.161741 -0.147819 0.018133 0.078746 -0.062403 0.132664 -0.221413 0.184788 0.357002 0.240530 -0.047464 0.088457 -0.119750 0.056154 0.265966 -0.048384 -0.032519 -0.076287 0.177458 -0.005807 0.025549 0.159833 0.045761 0.096200 0.075465 0.076658 0.182341 -0.121996 0.096240 -0.025356 0.320216 0.054702 -0.046471 0.150166 -0.152082 -0.013462 0.112763 0.074438 -0.324261 -0.057862 -0.040046 -0.093804 0.060942 -0.084485 0.094769 -0.072180 -0.146407 -0.143640 0.094028 -0.068778 -0.028832 0.116341 -0.178144 0.041958 0.127633 -0.172141 0.066901 0.273019 0.126789 -0.126948 -0.084065 -0.075785 -0.170126 0.300332 -0.049986 0.016207 -0.052182 -0.095772 -0.149869 0.193279 -0.130667 -0.129490 0.077692 -0.175359 -0.142980 0.097121 -0.102567 0.069704 0.001895 0.086693 0.075652 0.038559 0.110857 0.000514 0.003046 -0.103980 0.034035 0.200700 0.035110 0.013629 -0.173968 -0.052515 0.024047 -0.188656 -0.101959 -0.206412 0.014391 0.013063 -0.121081 -0.062530 -0.189576 -0.001093 0.043722 0.005179 0.039659 0.137623 -0.026233 -0.094413 0.139787 -0.090274 0.278411 -0.301589 -0.140165 0.023006 -0.114293 -0.174918 0.059754 -0.153364 0.184012 -0.060352 0.019173 0.068670 -0.113391 -0.020242 0.156671 0.153814 0.052225 -0.020769 -0.138364 -0.045088 -0.081372 -0.145430 0.015476 -0.048196 0.046827 0.147983 0.111358 0.073642 -0.194192 0.196586 0.078187 -0.116794 -0.019310 -0.080226 0.133955 0.036032 0.026722 0.041193 0.024475 0.165232 -0.034953 -0.061531 0.092523 0.202919 0.060244 -0.088609 0.115140 -0.085214 0.013187 -0.028904 -0.076496 -0.342860 0.158770 -0.174691 -0.059915 -0.053220 -0.208634 0.085676 -0.272146 0.099033 -0.029571 0.187165 -0.059308 0.055438 -0.154499 -0.128330 0.112600 -0.062599 0.230868 -0.128488 -0.183395 -0.035007 -0.249504 0.077247 -0.069864 0.325281 -0.076271 -0.188964 0.042813
IAG -0.243959 0.090056 -0.118762 -0.063429 -0.019186 -0.019230 0.154212 0.090846 -0.001676 -0.104561 -0.073683 0.254892 0.106314 -0.058306 -0.053066 0.077248 0.098140 -0.118315 0.056323 0.068339 0.295870 -0.055228 0.010146 -0.048985 0.107136 -0.120952 -0.062542 -0.191413 -0.107961 0.119087 -0.129750 -0.158559 -0.007317 0.087575 0.143761 -0.157730 0.115295 0.106024 0.162593 -0.032088 -0.042665 -0.081438 0.255791 -0.048722 0.061480 0.090557 0.043373 -0.087127 0.044062 -0.117353 -0.010294 -0.189186 0.072712 0.099142 -0.061102 0.054616 0.106568 -0.198351 0.072995 0.118086 0.114074 0.126488 -0.078704 -0.089047 -0.108702 -0.013838 -0.039408 0.082129 0.185745 -0.026437 -0.062201 -0.051996 -0.025399 0.230506 0.105136 0.165045 0.082035 0.072286 -0.000672 -0.289535 -0.019668 0.028821 0.108305 0.013522 -0.026544 -0.113200 0.073964 0.138432 -0.122233 0.049785 -0.055640 0.114645 0.043011 0.014391 0.109591 0.121394 0.045174 0.044291 0.103753 0.069164 0.086436 -0.012752 -0.002378 -0.017794 -0.250180 -0.156942 -0.118475 0.076731 0.037958 -0.046481 -0.131445 0.105005 0.023701 -0.130960 0.013649 -0.063067 -0.028224 0.058143 0.020995 -0.055912 0.084003 0.047573 -0.115094 0.116783 0.034605 -0.066348 0.038260 0.168381 0.156993 -0.150149 -0.083459 0.074992 -0.078857 -0.086492 0.087713 0.204446 -0.055792 -0.022645 0.035687 -0.116615 0.048130 -0.024938 0.012915 -0.080383 -0.013053 -0.065120 -0.072859 0.059960 0.011321 -0.220098 -0.148699 -0.124228 -0.243053 0.080433 0.000397 0.016276 -0.099758 0.117377 0.084538 0.049489 -0.056116 0.257472 -0.094972 -0.142831 -0.051853 0.010203 -0.036253 0.008676 -0.047035 0.111982 -0.153072 -0.157845 0.117048 -0.066610 -0.307490 -0.059526 -0.034030 -0.003307 0.138273 -0.034886 0.066973 0.051012 0.008043 0.072874 0.100250 -0.067667 -0.267846 0.083136 0.019323 -0.048038 -0.011161 -0.072100 -0.134798 -0.036696 -0.145296 -0.051457 0.232892 -0.002972 0.129313 0.058334
LRE -0.129470 -0.004707 -0.075996 -0.032944 -0.064157 0.068150 0.018558 0.107225 0.238407 0.003900 -0.291857 0.052199 -0.112699 0.029622 -0.059523 0.025787 0.145074 0.008294 0.006211 -0.052361 0.143865 0.087490 0.111238 0.089467 -0.002837 0.227947 0.038587 0.195137 -0.023248 0.059269 0.003937 0.164342 -0.059800 -0.089805 0.086177 -0.037704 0.213019 0.106153 0.049942 0.200610 -0.005485 0.145819 0.075279 -0.160243 -0.113903 -0.005053 0.075577 0.107788 -0.034847 -0.158937 0.096843 0.022440 0.041347 -0.048581 -0.052955 0.009066 -0.000128 -0.117348 0.119542 0.124292 0.025429 -0.226547 0.066828 -0.097567 -0.118698 0.085213 0.091413 -0.056550 0.093463 -0.075683 0.086647 0.008425 -0.032340 -0.102514 0.130202 -0.041546 -0.028149 -0.186920 0.024980 -0.199504 -0.005669 0.246048 0.182369 -0.041161 -0.105342 0.114457 -0.127021 0.112159 0.049159 0.001704 -0.203668 0.010904 0.013750 -0.062690 0.112067 -0.126838 0.082318 -0.140316 0.066777 0.212573 0.089041 -0.255649 -0.046274 0.023014 -0.106934 -0.013063 -0.121602 0.034328 0.084760 0.142968 0.089346 -0.043946 -0.139108 -0.120475 -0.149625 0.107161 -0.205647 0.036209 0.048413 0.213195 -0.066175 0.022805 0.007658 0.265911 -0.065277 -0.078884 -0.005428 0.172559 -0.014818 -0.026304 0.080683 -0.113426 0.070135 -0.060201 0.188212 -0.016217 0.174891 0.052843 -0.306017 0.140185 0.046250 -0.271023 -0.029230 -0.202496 0.039810 0.027595 -0.041120 -0.012433 0.000782 -0.075730 -0.018116 0.084175 -0.104596 0.073722 0.038766 -0.024195 0.039867 -0.123695 0.127158 -0.061413 0.044287 -0.002392 -0.080819 -0.114388 0.047545 -0.064790 -0.159866 0.048923 -0.053914 -0.153435 -0.045159 -0.012879 -0.238262 -0.056697 -0.023659 0.141151 0.036746 0.078391 -0.074189 -0.034150 0.121746 0.041478 0.207871 -0.060010 0.110523 0.059015 -0.058233 -0.124887 -0.115508 -0.100942 0.162402 0.064158 -0.021527 0.068472 0.231260 0.025284 0.181730 0.048800 -0.188553 -0.060870
LDE -0.007662 0.024174 -0.135094 0.146480 0.246260 -0.006847 -0.012704 0.087287 -0.139427 -0.255341 -0.120315 -0.019952 -0.020455 -0.074016 -0.017350 -0.017027 0.072133 -0.018489 -0.065755 0.059682 0.340428 -0.231178 0.286416 -0.099395 0.057052 0.393751 0.068157 -0.009975 0.042110 0.289111 0.169873 -0.049925 0.013739 -0.040501 0.039836 0.017697 0.189070 0.053586 0.146666 0.077634 0.081927 0.087236 -0.043422 0.018412 -0.052244 0.136607 0.232898 -0.024676 -0.075876 -0.297009 0.009492 0.029765 -0.119678 0.015360 0.130105 0.027799 -0.040410 -0.171593 0.139991 -0.103293 -0.055896 -0.211012 0.213150 -0.202364 -0.032516 0.207929 -0.013948 0.015162 -0.194845 -0.150218 -0.147746 -0.124297 -0.141269 -0.027497 0.077844 0.062298 -0.051675 -0.330311 0.057765 -0.010039 0.295800 -0.142717 0.099173 -0.048660 -0.004157 -0.358728 0.194821 0.228007 -0.143478 -0.157445 0.025401 -0.135800 -0.126679 -0.338070 0.382955 0.001756 -0.062241 -0.030780 0.097457 0.171262 -0.103673 -0.232885 0.008581 -0.094807 -0.226894 0.018671 -0.090654 -0.178698 0.002008 -0.077588 -0.141183 0.085551 -0.242952 -0.001632 0.180567 0.105774 -0.018267 -0.012257 0.065051 0.110722 -0.102047 0.054463 0.026660 0.416234 0.076680 -0.225589 0.086841 0.179909 -0.105707 0.002655 -0.075573 0.060231 -0.082339 0.129813 0.180059 -0.127222 0.217417 -0.178970 0.115625 0.022827 0.148865 -0.164913 -0.189652 -0.160983 0.216537 -0.118190 0.056828 -0.078251 0.125043 -0.217260 0.001602 -0.451871 -0.084341 -0.025755 -0.169372 0.162005 -0.025934 0.086007 0.237979 -0.034483 -0.212698 -0.063967 0.008764 0.006346 0.003262 -0.161864 0.076079 -0.141816 -0.084580 -0.067691 -0.178500 -0.056350 0.036615 0.138460 -0.210017 0.075810 0.096030 0.078897 0.080996 -0.098709 0.072778 0.045601 0.115261 -0.122761 -0.214266 0.244340 -0.160727 -0.219922 0.022941 0.138425 0.188861 -0.080184 -0.035277 0.316160 0.129795 0.082897 0.420812 -0.020335 0.041559 0.188071
ARR -0.057023 -0.058872 -0.124429 -0.021985 -0.026159 0.129431 -0.120352 -0.063235 0.172568 -0.018118 -0.192689 -0.108663 0.054204 -0.180096 -0.036907 -0.200339 0.047591 0.096035 0.045553 0.096927 0.228913 0.031123 -0.033527 0.021313 0.105875 0.179411 0.025803 0.047911 -0.102837 0.064260 -0.017344 0.000796 -0.008620 -0.022868 -0.090361 0.009474 -0.015967 0.098451 0.058902 0.033620 -0.062480 0.024459 0.136842 -0.031846 -0.033740 0.007797 0.211912 0.080414 -0.092389 -0.034054 -0.101420 -0.061258 -0.025177 -0.033442 0.083385 0.066591 -0.124701 -0.012016 0.115064 -0.001633 -0.077112 -0.069224 0.168080 0.064211 0.094395 0.079899 -0.139688 -0.064885 0.171795 -0.121354 -0.169098 0.043255 -0.119207 0.092501 0.074076 0.026589 -0.062110 -0.067747 -0.157872 -0.061977 -0.132826 0.205279 0.161541 -0.048719 -0.138017 0.085705 -0.039287 -0.033883 0.039889 -0.075938 -0.083115 0.149081 -0.094129 0.055828 0.155149 -0.040686 -0.082127 -0.082191 0.058899 0.170229 0.211073 -0.049688 0.103695 0.011470 -0.173547 0.059763 -0.210228 0.135261 0.127582 -0.037920 -0.074004 -0.088151 0.037769 -0.006380 -0.100401 0.054278 -0.136498 0.052830 -0.068974 0.175287 0.025731 -0.006849 -0.083393 0.014142 -0.188524 -0.177097 -0.095202 0.172167 0.012934 0.017192 -0.010312 -0.065195 -0.074287 -0.154933 0.123726 0.056654 0.085320 -0.107869 -0.184907 0.078507 0.023725 -0.182886 0.003724 -0.105507 0.023311 -0.065550 0.018854 -0.032195 -0.015683 -0.052413 -0.032513 0.086121 -0.059751 -0.122886 -0.058959 -0.059211 0.083315 -0.110795 0.048441 0.088779 0.028392 0.015599 0.018932 0.015501 -0.067191 -0.087385 -0.082550 0.049370 0.112254 -0.092666 -0.112304 0.089016 -0.113178 -0.108514 -0.160193 -0.106715 -0.027701 0.026869 0.036329 0.008987 0.098127 0.033943 0.023623 0.139024 0.129189 0.081849 -0.014184 -0.045859 -0.122337 -0.024008 0.044471 -0.048757 -0.074031 -0.046773 0.233501 0.055496 0.085299 -0.079540 -0.043080 -0.116155
KAL 0.117612 0.029306 -0.005783 -0.085160 0.055339 0.071268 0.007945 -0.026342 0.057412 0.136156 0.128685 -0.023165 -0.058024 0.145033 0.147490 -0.221119 -0.056904 -0.119346 -0.039812 0.086579 0.039963 0.014796 0.050325 -0.000772 0.212208 0.205954 -0.034436 -0.046738 -0.020824 0.061887 -0.166925 0.043696 -0.029091 0.000898 0.032377 -0.080174 0.009877 0.058622 -0.053648 0.111018 -0.175125 0.156019 0.030697 -0.089489 -0.043755 0.175825 0.298406 -0.043748 0.029196 -0.153230 0.087858 0.017928 0.117270 -0.084379 0.125558 -0.074925 -0.046882 0.020892 0.026068 0.086142 -0.031442 0.012035 0.050471 -0.016137 -0.123689 -0.109601 0.009840 -0.143605 0.158428 -0.271356 -0.107438 -0.050664 0.169720 0.085034 0.205395 0.123809 -0.002204 -0.111857 -0.071616 -0.175819 -0.071821 0.019246 0.024422 -0.155487 -0.102482 -0.183353 -0.030927 -0.192451 -0.044725 -0.095314 -0.024097 -0.077554 -0.036375 0.033727 -0.016633 0.089130 -0.077948 -0.210569 -0.011863 -0.009556 0.178473 -0.147258 -0.053543 -0.095474 -0.225800 -0.211188 -0.051199 -0.069244 -0.011269 0.146757 -0.101297 -0.168951 -0.111554 -0.061985 0.049865 0.031836 -0.113215 0.127789 0.019461 -0.043088 0.053129 -0.009539 -0.136097 -0.149525 -0.004418 -0.167024 -0.017819 0.194152 0.017053 0.067868 0.013686 -0.043532 -0.029652 0.076663 0.157362 0.032685 0.124270 -0.101575 -0.036657 0.126361 0.175410 -0.021731 -0.198901 0.061334 -0.010244 0.163443 -0.021489 0.148335 0.057175 -0.154234 -0.103433 0.198166 -0.007413 -0.016675 0.126538 0.196126 -0.014000 -0.023090 -0.071786 0.095941 -0.064075 -0.003293 -0.238412 -0.007964 0.045980 -0.142015 -0.098216 0.092839 -0.027752 -0.192214 -0.043105 -0.112267 0.017686 0.044992 -0.206942 0.053816 -0.059412 -0.033780 0.093335 -0.021695 0.155720 0.105240 0.217880 -0.043377 0.021189 0.030450 -0.131300 -0.039495 0.126999 -0.048131 0.005282 -0.102675 0.009153 0.011841 0.118890 -0.125618 0.184600 0.028654 -0.014207 0.019223
ATG -0.011062 0.183819 0.048933 0.060386 0.083092 -0.088196 0.312274 -0.093426 0.241649 0.018930 -0.130046 0.146823 -0.060563 -0.091469 0.091176 -0.040715 0.007955 -0.075264 0.066485 0.262970 0.127310 0.082268 -0.080134 0.037782 0.152244 -0.061260 -0.047200 -0.036964 0.007593 -0.046443 -0.089583 -0.090909 0.057726 -0.044238 0.092733 -0.056858 0.110115 0.074298 0.173415 -0.054112 -0.188779 0.172709 0.116246 -0.119529 0.069791 -0.037368 -0.057231 -0.027885 0.011119 -0.229257 -0.038108 -0.158127 0.096474 0.065497 -0.025641 -0.036160 -0.188537 -0.075984 0.174687 0.023032 0.053743 -0.083782 -0.160772 -0.051694 -0.053925 -0.007223 -0.065795 -0.003752 0.056002 -0.160233 -0.110253 -0.003965 -0.144551 -0.022503 0.197419 0.011501 0.063125 -0.086345 -0.012663 -0.086935 0.024486 0.081302 -0.016625 0.093121 -0.013425 -0.032624 0.198561 0.054056 -0.169380 0.044971 -0.016717 -0.146384 0.180222 0.070319 -0.008097 0.001546 -0.081191 0.013507 0.040559 0.183748 -0.176210 -0.202373 0.130084 -0.055989 -0.194437 0.027866 -0.092247 0.062236 0.138527 -0.060907 0.065339 0.057924 -0.114587 0.052430 0.273067 -0.041273 -0.055217 -0.078895 -0.069716 -0.007627 0.319083 0.028659 -0.173747 -0.012000 -0.016349 -0.039495 -0.110188 0.138365 -0.007577 0.045035 -0.184845 -0.027898 0.027302 -0.147387 0.036318 0.117769 -0.037749 -0.014545 -0.046298 -0.116008 0.122253 -0.021649 -0.108765 0.173437 0.192348 0.088781 -0.003104 0.045426 0.034159 0.070490 -0.278167 -0.124583 -0.115257 0.062342 -0.113538 -0.117241 -0.118521 -0.056061 0.028345 0.055336 0.076109 0.008226 0.012477 -0.022173 -0.038795 0.061474 -0.044818 -0.090897 -0.069463 0.063130 -0.062281 -0.021652 -0.065886 -0.094233 -0.287918 0.039532 0.066466 0.020060 -0.047699 0.075903 -0.116213 -0.002765 0.155441 0.227616 0.134878 -0.060222 0.027591 0.052036 0.162120 0.057265 -0.058350 -0.039562 -0.022070 -0.044819 0.128814 -0.048876 0.109540 0.109062 -0.051979 0.111369
VIA 0.053611 -0.082836 0.066175 -0.045294 0.203316 -0.033399 0.042853 -0.091325 -0.259122 -0.183407 -0.209950 0.277323 -0.194990 -0.085130 0.182651 -0.154247 -0.127843 0.104737 0.072850 0.262955 0.082342 0.062725 -0.068114 -0.012412 0.031036 -0.040433 0.112259 0.151901 -0.099932 0.095320 -0.114684 -0.215106 0.019183 0.035647 -0.055712 0.032227 0.091950 0.113200 0.021357 -0.003059 -0.156673 -0.035328 0.121204 -0.078291 -0.210772 0.141484 -0.147867 0.090833 0.104256 -0.007391 0.050109 0.167770 0.055421 -0.048446 -0.180696 0.061762 -0.125829 -0.123486 0.132382 0.079932 0.189046 0.231054 0.059740 0.099782 0.075516 0.011235 0.000096 -0.106615 0.097258 -0.227082 -0.145486 0.042154 -0.006394 0.067743 0.221617 0.009296 -0.044466 -0.003473 -0.226895 -0.311902 0.251593 -0.005813 0.075143 -0.164912 0.011134 -0.345439 0.008741 -0.118312 0.122337 0.100365 -0.195960 0.009563 -0.004909 -0.074604 -0.088365 0.073034 0.257960 -0.053615 -0.013938 0.247849 0.017840 -0.124057 0.092306 -0.164090 -0.381561 -0.240501 -0.149317 0.016767 -0.010412 0.016353 0.179517 0.172517 -0.096931 -0.161862 -0.107952 0.087389 0.078691 0.051157 -0.112986 0.097276 0.236632 0.339758 0.078100 -0.206435 -0.062551 -0.104132 0.117128 0.100492 0.082016 0.127890 0.060245 0.086591 -0.070447 -0.195143 0.053959 0.017790 0.024480 0.057103 0.168021 0.006249 -0.103010 0.184214 0.136418 -0.209128 -0.094715 0.270162 -0.195723 -0.022971 0.237639 -0.157298 -0.051103 -0.132825 0.035564 0.024085 0.051460 0.149846 0.068622 -0.010974 0.222009 0.129380 -0.037375 0.174900 -0.005040 -0.155262 0.062621 -0.149009 -0.150497 -0.155313 0.023814 0.074157 -0.262244 -0.063722 -0.071680 -0.136181 -0.133843 0.042173 -0.152411 -0.231090 0.165864 0.208803 -0.144843 0.004342 0.191908 -0.030924 0.010178 -0.154768 0.030177 -0.080549 0.238779 -0.165000 0.104220 0.038897 -0.348892 -0.036904 -0.230091 -0.190346 0.153059 -0.080742 -0.181675 -0.017868
AER 0.094674 0.001050 -0.042774 -0.082075 0.093704 0.110616 -0.009916 -0.052164 0.101621 0.026054 -0.104845 -0.063098 -0.033715 -0.077238 -0.020937 -0.187516 0.075452 0.051359 0.024125 0.103243 0.174364 -0.022021 -0.001929 -0.162076 0.047432 0.190035 -0.037725 -0.006045 0.000265 0.135354 -0.073970 0.117627 -0.063436 -0.080013 -0.082644 0.037788 0.058858 0.061663 0.019569 0.132407 -0.104400 -0.083122 0.027950 -0.157552 -0.044840 0.006019 0.110690 0.136487 0.013848 -0.140955 -0.095115 -0.150150 0.096327 -0.066316 -0.039976 0.016469 -0.051263 0.052462 0.086890 0.013018 0.080634 0.119349 0.086543 -0.059353 0.105461 0.079074 -0.229632 -0.114619 0.068122 -0.173965 -0.079361 -0.125235 -0.031368 -0.021472 -0.024420 0.051555 -0.218160 -0.147661 -0.257159 -0.034414 -0.028324 0.056789 0.278542 -0.022577 -0.112305 -0.035032 0.076594 -0.059025 0.125813 -0.060660 -0.077740 0.071782 0.016607 -0.015559 0.193637 0.091847 0.029966 0.013143 0.147529 0.166755 0.118612 -0.136873 -0.047554 -0.054680 -0.094125 0.126271 -0.251930 0.041362 0.067469 -0.039505 -0.007865 0.100485 0.052272 -0.041922 -0.079566 0.143012 -0.130116 0.040867 -0.019598 0.205725 0.009055 -0.059197 -0.164286 0.130112 -0.106905 -0.136105 -0.035377 0.153553 0.182088 0.150496 -0.065223 -0.109019 -0.075766 -0.017871 -0.026590 0.083522 0.164148 0.050313 -0.139477 0.011624 -0.000810 -0.088295 0.005347 0.049669 0.014647 -0.041196 0.039507 0.073784 -0.014096 -0.059586 -0.171225 0.011072 0.037370 -0.107187 0.007894 -0.163069 0.104167 -0.070722 -0.102664 0.035976 -0.102510 0.002634 -0.136846 0.001206 0.075710 -0.004211 -0.248732 0.206815 0.045195 -0.107937 -0.000236 -0.054702 0.001721 -0.014986 -0.113743 -0.071563 0.089185 0.152080 0.076416 -0.093609 0.174082 0.124815 0.151894 0.086264 0.064566 0.152630 -0.060596 -0.096635 -0.010074 -0.049699 0.157788 -0.032631 0.065027 -0.010853 0.144542 0.056843 0.105748 0.017482 -0.162587 -0.160130
VVG -0.120492 -0.080715 -0.037846 -0.078502 -0.025043 -0.256929 -0.046491 -0.023832 0.136470 -0.100071 -0.055986 0.337643 -0.046157 0.076412 0.002363 -0.050395 0.106889 -0.063977 0.083257 0.126095 0.163232 0.085560 -0.099399 0.121745 0.106993 -0.149577 0.012016 -0.302810 -0.207263 -0.143097 -0.040528 0.068125 0.157445 0.081340 0.005745 -0.081034 0.096388 -0.177564 0.160380 0.110993 -0.182712 -0.110603 0.149388 -0.030686 0.052710 0.082448 -0.127662 0.036039 -0.038996 -0.141365 0.006971 -0.054339 -0.027961 0.023822 -0.021627 -0.012619 0.107434 -0.217446 0.177893 0.066227 0.043938 -0.093656 0.015502 -0.219537 -0.081045 0.034358 0.097801 0.059532 0.309269 0.036813 -0.028291 -0.152832 -0.283728 0.016867 0.079474 0.242847 -0.021014 -0.073337 -0.015398 -0.231481 -0.017492 0.182242 0.234293 0.063729 0.203087 -0.173348 0.123558 0.124556 -0.148610 0.174904 -0.112712 -0.193870 -0.033689 0.034483 0.025116 0.117741 0.095238 0.010635 -0.232484 -0.060014 0.087993 0.028560 0.073395 0.041144 -0.173615 -0.198620 -0.158138 -0.123172 0.037518 -0.108406 -0.025510 -0.033755 -0.071185 0.106633 -0.070915 0.056655 -0.070638 0.023467 0.022909 0.030319 0.083465 0.162256 -0.164598 0.022191 -0.043924 -0.145691 0.023509 0.124476 0.085967 -0.051228 -0.160797 0.101440 0.006173 -0.228584 -0.036589 -0.029128 -0.098085 -0.080771 0.072634 -0.100717 0.070772 -0.076494 0.143675 -0.259470 0.097580 0.169064 -0.052590 0.095023 -0.102821 -0.152825 -0.083633 0.020575 -0.205964 0.002332 0.109220 -0.053688 -0.075201 -0.088591 0.124843 0.025761 -0.009977 0.188352 -0.023561 -0.094481 -0.095245 -0.184837 0.020567 -0.004217 -0.143718 0.068933 -0.242610 -0.364015 0.004870 -0.232621 -0.230814 -0.160210 0.081801 -0.166082 0.038817 0.058230 -0.027014 -0.012057 0.148241 -0.113099 0.121979 0.005768 -0.230575 0.164287 0.096803 0.037047 0.048805 -0.051660 -0.020090 -0.260515 -0.136979 -0.039644 0.142992 -0.171963 0.023433 0.074958
DAV -0.063787 0.020687 -0.028772 -0.027861 0.077368 0.029399 0.069597 -0.050619 0.137296 0.042108 -0.005974 0.041155 -0.044212 0.044051 0.148746 -0.023753 -0.053731 -0.000616 0.029349 0.066930 0.070182 -0.005301 -0.007501 0.002176 0.069148 0.086579 0.103944 -0.072606 -0.000549 0.177464 -0.095549 0.069429 0.006620 -0.162928 0.067032 0.033609 0.063515 0.036066 0.018348 0.031766 -0.048630 0.047796 0.020738 0.008923 0.072574 -0.084599 0.186584 0.108425 -0.030308 -0.156168 0.017392 0.003834 0.036471 0.111121 0.027908 -0.020612 -0.228873 -0.051266 0.185708 0.020578 -0.043811 0.002428 0.027535 -0.036094 -0.068090 -0.029716 -0.017959 -0.048045 0.147080 -0.149273 -0.002920 -0.073593 0.014482 -0.038861 0.040961 0.055779 0.158626 -0.096259 -0.179041 -0.175953 -0.002895 0.174461 0.100554 -0.112806 -0.095593 -0.029615 0.147802 -0.025086 -0.024768 -0.079429 -0.030373 0.081647 -0.047325 0.019051 0.061690 0.037165 -0.079030 -0.186100 0.036952 0.169013 0.168227 -0.062811 0.119914 -0.117400 -0.086856 -0.134329 -0.057016 0.129221 -0.074625 -0.048740 0.127168 0.060710 0.008859 -0.026752 -0.144721 0.081941 -0.153120 0.067806 0.098886 0.096244 0.152583 0.041090 -0.086002 0.121474 -0.002885 -0.030793 0.042810 0.097784 0.183575 -0.036475 -0.156960 -0.091394 0.011886 0.040121 0.090106 0.098681 0.048615 -0.034152 -0.049087 -0.026543 0.189210 -0.034948 -0.020475 -0.028395 0.018588 0.088909 -0.049537 -0.047840 -0.068955 -0.092325 -0.000487 0.114590 -0.001897 -0.103195 -0.134135 -0.062415 -0.016875 0.020318 0.029014 0.058382 0.053760 -0.053528 -0.180680 0.129802 -0.004417 -0.040665 -0.052156 0.045800 -0.077218 0.020321 0.033392 -0.001992 -0.110733 0.007908 -0.170884 -0.086941 -0.056378 0.050009 -0.026239 0.124676 0.015017 0.095643 0.224471 0.019096 0.052042 -0.121568 -0.181700 0.043717 -0.013580 -0.023799 0.117395 -0.070599 -0.082836 -0.020943 0.188449 -0.048381 0.126348 0.093911 -0.097306 -0.070805
GSG -0.298350 0.047370 0.138866 -0.052165 0.236591 -0.117414 0.215774 -0.020566 -0.180377 -0.050014 -0.026164 -0.026822 0.469467 -0.084700 -0.158311 0.259329 0.017489 -0.379398 -0.018272 0.079944 0.123396 0.168198 -0.217098 -0.095997 0.230415 0.063420 -0.277561 0.167848 -0.053731 0.107011 0.092643 0.026410 0.005073 0.182356 0.193632 0.418729 -0.171714 0.091243 0.032041 -0.186641 -0.265059 -0.321631 -0.178024 -0.155362 -0.185902 0.029462 0.011064 -0.208357 0.241253 -0.054943 -0.067168 0.185067 0.335692 0.124180 -0.026855 -0.058277 0.049305 -0.329654 0.111629 0.041180 0.255587 0.084442 -0.006638 -0.013836 -0.265745 0.137098 0.137459 0.123944 -0.087363 -0.001197 -0.019289 -0.180985 0.182366 -0.250710 0.204502 -0.011053 0.110721 0.020305 -0.064867 -0.222477 -0.237408 -0.063874 0.072982 0.170090 0.106083 -0.160271 0.002402 0.003302 -0.128550 0.079210 -0.036063 -0.237818 0.232667 0.044866 -0.105352 0.247337 -0.100193 -0.023523 0.197861 0.036317 -0.013887 0.035783 0.136315 0.101561 -0.244047 0.054077 -0.348960 0.096900 0.112697 -0.218932 0.017962 -0.115694 0.090773 0.148359 -0.020371 0.203793 0.058223 0.125833 -0.054879 -0.083632 0.340710 -0.218068 -0.311226 -0.019344 0.198875 -0.337911 0.382053 -0.006782 0.023380 -0.028510 0.111268 -0.219969 0.176906 0.002600 0.067122 0.225962 -0.249152 -0.112331 0.172430 0.236964 0.140055 -0.152510 0.062895 -0.086032 0.055932 0.004591 0.391279 0.306710 -0.236663 -0.265016 -0.235013 -0.155902 -0.063554 0.114669 -0.280738 0.297649 0.027094 0.055944 0.164734 -0.092820 0.142760 -0.150099 -0.114794 -0.314892 -0.078934 -0.111948 -0.239614 0.108090 -0.372359 0.094690 0.088596 -0.114901 -0.233181 -0.232054 -0.387312 0.230097 -0.205044 -0.101752 -0.194300 -0.108767 0.115139 -0.341656 0.301905 0.093710 0.198484 -0.072512 -0.013131 0.127713 0.011006 -0.214335 0.099349 -0.251639 0.162025 0.377095 0.081451 -0.044602 0.156185 0.013053 -0.165448 0.022697
VAE 0.101189 0.007160 0.012125 0.024666 -0.143223 -0.032105 0.048006 0.186495 0.223395 -0.021665 -0.158593 0.097861 -0.101374 0.094827 0.184284 -0.041457 0.026471 -0.067111 0.011137 -0.008957 0.116619 -0.122345 0.058999 0.003699 0.132850 0.132216 -0.181048 -0.046169 -0.001853 -0.036061 -0.114258 -0.078090 -0.139138 -0.223494 0.058925 -0.081185 0.035710 0.273753 0.045510 0.148898 -0.048681 0.074251 0.110554 -0.190721 0.026966 0.043904 0.173943 0.148767 0.190666 -0.348316 0.073191 0.232578 0.116611 -0.017231 0.111969 0.051803 -0.270974 -0.278550 0.234241 -0.002201 0.037161 -0.002705 0.154092 -0.080277 0.073620 -0.113594 0.171081 -0.141703 0.017459 0.059825 0.116855 0.003327 -0.001619 0.018508 0.214246 -0.046391 -0.142611 0.090091 0.075369 -0.111015 -0.041792 0.116323 0.206689 -0.102106 0.024672 0.077658 -0.014370 -0.117557 -0.119995 0.105481 -0.121211 0.016554 0.121601 0.043864 0.173421 0.155899 -0.046748 -0.109477 0.043043 0.153119 0.146049 -0.227162 -0.134071 -0.230366 -0.141599 0.022475 -0.009888 -0.131076 -0.135939 0.076549 0.063788 -0.107940 -0.068095 -0.028447 -0.092288 0.188380 -0.143614 0.102006 -0.039570 0.078039 -0.080344 -0.014678 -0.083058 0.075454 -0.030945 -0.093493 -0.077181 0.200121 -0.113663 0.100300 -0.025488 0.142363 0.012930 -0.099276 0.331717 -0.162060 0.034675 -0.072441 -0.118552 -0.120319 -0.060341 0.056254 0.138857 0.103353 -0.021997 -0.056366 0.014112 -0.026212 -0.001444 -0.170967 -0.061794 0.230925 0.002760 0.145758 -0.081450 -0.000649 0.037055 0.184570 0.011867 -0.000983 0.148251 0.110539 -0.097778 -0.056343 -0.026822 0.017915 -0.092418 0.017818 -0.150961 -0.088932 0.048238 -0.115752 0.018803 -0.021524 -0.064636 -0.069320 -0.086374 0.039134 0.059775 -0.194956 -0.055751 0.185000 0.158996 -0.185686 0.017224 -0.006760 -0.157894 -0.129268 0.286894 -0.044422 0.064792 -0.128949 -0.062045 0.013593 0.268942 0.069907 0.276693 0.004558 -0.173463 -0.142704
LRR 0.018714 -0.083209 -0.058105 -0.089646 0.041678 0.029373 -0.044247 -0.043174 0.174164 0.097160 -0.146205 0.022750 -0.044250 -0.150902 -0.087572 -0.206591 0.070879 0.138781 -0.035881 0.076919 0.180663 0.011555 0.114158 -0.088343 0.054827 0.172681 -0.021077 0.030393 -0.054971 0.006802 -0.082738 0.048770 -0.077573 -0.008259 -0.139264 -0.102370 0.029424 0.097978 0.142175 -0.009077 0.107515 -0.036962 0.225344 -0.023528 0.034949 0.099697 0.128575 0.142022 -0.085641 -0.036168 -0.034216 -0.033494 0.061276 0.046704 0.043878 -0.029125 -0.034544 -0.015780 0.192203 0.021312 -0.168734 -0.144519 0.059672 0.005027 0.067574 -0.048564 -0.093865 -0.048614 0.181635 -0.084007 -0.034652 -0.014610 0.045548 0.050888 -0.008667 -0.056955 -0.068288 -0.065021 -0.008172 -0.032284 -0.006011 0.109857 0.199750 0.038850 -0.227746 -0.034822 -0.055362 0.031698 0.033848 -0.048927 -0.090398 0.024572 0.069335 0.050443 0.180978 -0.081197 0.003727 -0.018387 0.002656 0.161233 0.154285 -0.041219 0.112917 0.005059 -0.136504 -0.025789 -0.102058 0.072266 0.112891 -0.104601 -0.075538 -0.072590 -0.003713 -0.170453 0.001561 -0.027482 -0.195531 0.105571 0.052384 0.194439 -0.091192 0.080725 -0.088032 0.068149 -0.008847 -0.157576 -0.057642 0.241699 -0.017614 0.067545 0.012820 -0.069973 0.056997 -0.045768 0.004613 0.037412 0.074629 -0.093438 -0.018842 0.000876 0.093088 -0.143551 0.010143 -0.045206 0.025809 -0.003161 -0.094424 -0.076623 -0.018100 -0.149045 -0.065989 -0.022094 0.012442 -0.148012 -0.088296 -0.062068 0.056396 -0.113387 -0.004998 0.047295 0.088541 0.103869 -0.114788 -0.002942 -0.033048 0.057482 -0.012199 -0.025412 0.063906 -0.148025 -0.046174 0.049435 -0.035803 0.002126 -0.170622 -0.016503 0.115482 -0.012219 0.154534 -0.110447 0.063511 0.047739 0.137169 0.053693 0.043587 0.069083 -0.009648 -0.097295 0.006880 0.014659 0.118319 -0.103471 -0.010387 0.037934 0.166111 0.002909 0.074353 0.041760 -0.016458 0.003396
EAV 0.030455 -0.085490 -0.086173 0.048693 -0.074993 0.099551 0.073951 -0.014859 0.130775 0.145670 0.043103 0.032829 -0.033886 0.002270 0.101765 0.013623 0.088370 -0.024973 0.133654 0.276973 0.092590 0.034572 -0.002468 -0.159903 0.066230 0.200144 0.005403 -0.047163 0.032747 0.213721 -0.015872 0.084124 0.093541 -0.111070 0.209602 -0.038115 -0.038104 0.243014 0.020483 0.030306 -0.027269 0.073005 -0.058907 -0.045036 0.011213 -0.074684 0.158086 -0.134307 0.019997 -0.122808 0.047055 0.114702 0.133416 -0.137250 0.137973 -0.048524 -0.160162 -0.120618 0.193978 0.040770 -0.021336 -0.069158 0.125375 0.018644 0.020314 -0.100360 -0.148041 -0.123875 -0.003205 -0.140395 0.116354 -0.133612 0.014161 0.021062 0.151707 -0.042669 -0.121573 -0.145565 -0.109331 -0.195639 0.075225 0.153058 0.131323 -0.052958 -0.075885 0.074166 -0.021208 -0.134956 -0.084243 -0.089564 -0.077128 -0.057989 -0.168231 -0.031493 0.085954 0.186848 0.078933 -0.016701 0.044142 0.093069 0.110562 -0.178694 0.010439 -0.202648 -0.089806 -0.025403 -0.036905 0.128682 -0.136296 -0.010883 -0.001623 -0.111184 -0.061513 -0.117300 -0.002418 0.214875 -0.025644 0.112065 0.049956 0.107427 0.138033 -0.047381 -0.135035 0.043996 -0.015035 -0.093930 0.022746 0.121056 0.094585 -0.033511 -0.135255 -0.106372 0.078987 -0.025624 0.034049 -0.007647 0.063934 -0.098261 -0.030122 -0.003455 0.192008 -0.107486 -0.152401 0.032698 0.192577 0.118129 -0.129602 0.025714 -0.019469 -0.181203 0.106512 -0.088926 0.052053 -0.011029 0.008806 -0.097634 0.088820 0.059867 0.027104 0.064798 0.031537 0.051744 -0.058974 0.066281 0.041071 -0.123335 0.072890 0.057587 -0.058492 -0.010224 -0.054548 -0.046011 -0.059385 0.160891 -0.070136 -0.104005 -0.132265 0.118863 0.084147 0.081206 0.087214 0.084155 0.103220 0.071514 0.015504 -0.030333 -0.278194 -0.237293 -0.031920 0.068214 0.036070 -0.071517 0.068619 -0.144028 0.008482 -0.090031 0.175042 0.048134 -0.055947 -0.006690
LIL 0.106133 0.030679 -0.308268 -0.185115 -0.135467 -0.060032 0.257717 0.138051 -0.052318 -0.178922 0.167908 0.119258 0.189420 0.024958 -0.027259 -0.014399 0.122627 -0.153923 0.010036 0.164028 -0.069135 0.124314 0.195467 0.116388 0.133861 -0.195209 -0.103684 0.303568 0.034589 -0.086579 -0.090907 0.012405 -0.077858 -0.012709 -0.058524 -0.131478 -0.295384 -0.135104 0.101689 -0.061711 -0.002821 0.139114 0.037327 -0.184749 0.086881 0.141071 0.121444 -0.142930 0.004977 -0.215102 0.086164 -0.119959 -0.034959 -0.060631 0.224668 -0.012243 -0.031557 -0.186485 0.261976 -0.115492 0.118194 0.181599 0.098585 -0.158833 -0.146970 -0.147598 -0.057443 -0.092327 0.167635 -0.257721 0.020101 -0.208025 -0.245313 0.039651 -0.197815 0.189771 0.093952 0.103173 -0.038304 -0.060346 0.189806 -0.002975 0.124647 0.233208 -0.024891 -0.061341 0.009870 0.116248 -0.028850 0.126548 -0.176215 -0.011464 -0.025476 0.094161 0.047833 -0.031604 0.003022 -0.244638 -0.039798 0.217671 0.063514 -0.216985 0.307795 0.136590 -0.262279 -0.149452 -0.261544 -0.009075 0.088533 -0.101724 0.032186 0.164439 0.142629 0.041974 -0.173715 0.045637 0.002255 -0.125009 0.130774 0.176411 0.030446 0.237676 0.018891 -0.096628 -0.068928 -0.087866 0.221614 0.163665 0.068418 0.092333 -0.039205 0.037696 -0.049906 -0.272300 0.013184 0.025787 0.043015 -0.038687 0.027019 0.005007 0.023001 -0.049871 -0.039255 0.019527 -0.036020 0.083129 -0.080017 0.409286 0.064129 -0.035126 -0.261752 0.019227 0.018720 0.016195 -0.006363 0.047008 -0.231042 0.037570 0.189034 0.102688 0.063486 0.059795 -0.068229 -0.035648 0.059747 -0.308112 -0.007539 0.158761 0.033723 -0.029541 -0.046904 -0.121720 0.118915 -0.001131 -0.350486 0.033822 0.056962 -0.014822 0.306762 0.076659 -0.095514 -0.132616 0.109588 -0.021494 0.018428 -0.040341 -0.085322 -0.119053 0.049666 0.048880 -0.074983 0.058185 -0.042184 -0.045096 -0.208553 -0.212548 -0.042221 0.031449 -0.078515 -0.146633
LLK -0.111248 -0.032409 -0.003181 -0.009069 0.109228 -0.092808 -0.089243 0.046659 -0.054062 -0.000210 -0.125012 0.123041 0.047581 -0.035285 0.076005 -0.107023 -0.013774 -0.091450 -0.111480 -0.065702 0.027662 -0.073588 0.122929 0.111054 0.120315 0.214093 0.164118 0.055644 -0.065473 0.127739 -0.213958 0.028453 0.065971 -0.107408 0.142110 0.087549 -0.023264 0.077993 0.164149 0.192291 0.111629 0.126489 0.080566 -0.005733 -0.038715 0.162341 0.146008 -0.011505 -0.017385 0.057309 0.010222 0.012003 0.073852 -0.119636 0.013487 0.055072 0.018550 -0.166423 0.305808 0.084945 -0.007907 -0.058776 0.102209 -0.130148 -0.111013 -0.070574 0.118018 -0.019373 0.094569 -0.268417 -0.072934 -0.110004 0.085745 0.012288 -0.024805 0.039066 -0.140768 -0.179961 -0.045718 -0.076214 -0.008464 0.020247 0.040308 0.014863 -0.126571 -0.082932 -0.046427 0.056985 0.005400 0.005739 0.086468 -0.009540 0.193753 0.147575 0.185325 0.055192 -0.066054 -0.062655 0.104295 0.305054 0.060320 -0.047244 -0.113551 -0.150311 -0.343566 -0.112261 -0.135855 -0.029556 0.117138 0.132472 -0.072791 -0.102212 -0.104483 -0.051315 0.003324 -0.085301 0.007598 0.157319 0.077845 0.053275 0.090759 -0.046790 -0.009023 -0.045644 0.168234 -0.081324 0.120944 0.161569 0.023088 -0.009767 -0.044190 0.106286 0.043758 0.046683 -0.025753 0.041487 0.169209 -0.097818 -0.060131 0.025425 0.041003 -0.139079 -0.203085 -0.110552 0.103465 0.072460 -0.085102 0.102808 0.115989 -0.129062 -0.165131 0.036631 -0.046480 -0.101186 -0.148091 0.251178 0.089612 -0.028501 0.194471 -0.016133 -0.069127 0.008203 -0.164552 -0.007213 0.112146 -0.067744 -0.038544 -0.094440 -0.040784 -0.135491 -0.049549 -0.004200 -0.104949 0.144142 -0.085060 -0.110442 -0.012493 -0.110206 -0.062061 -0.038081 0.051747 0.142274 -0.009599 0.029700 0.107356 -0.100057 -0.092755 -0.237079 0.002918 0.004000 0.168304 0.005310 0.007212 0.006418 -0.000197 -0.147688 -0.021465 -0.009532 0.033446 -0.064829
IGL -0.128738 0.132033 -0.149721 0.260445 -0.113692 0.028098 0.111081 -0.161582 -0.228855 -0.009270 -0.318339 0.052390 -0.081359 0.116721 -0.152860 -0.092592 -0.017514 -0.146243 -0.158929 0.053020 0.075985 -0.043424 -0.046005 0.055942 -0.099741 -0.114818 -0.092690 0.004310 0.103591 0.160513 -0.156267 -0.384034 0.220499 -0.059708 -0.003995 -0.208697 -0.093284 -0.025459 0.171964 -0.094810 -0.064971 -0.092398 0.199349 0.135447 0.016522 -0.050123 0.124082 -0.039782 -0.075459 0.011134 -0.131648 0.020803 -0.168822 -0.067045 -0.031314 0.024353 -0.156353 -0.500403 0.103201 0.009150 0.160070 0.025829 0.075128 0.036836 -0.057142 -0.035616 -0.067499 -0.019702 0.047251 -0.044101 -0.044564 -0.097566 -0.090063 0.189411 -0.034186 0.118145 -0.046024 -0.051421 0.001926 -0.418824 0.150448 -0.096896 0.190620 0.136475 -0.154898 -0.168215 -0.216430 -0.007778 0.018031 0.121907 -0.096064 0.099588 0.298183 -0.071885 -0.008209 0.055770 0.009066 0.027774 0.040972 0.105468 0.091509 -0.266693 0.254326 -0.043506 0.053031 -0.058753 -0.080266 -0.039984 0.288239 -0.110073 -0.152627 0.047747 -0.112836 -0.024566 -0.007792 -0.201902 0.070131 -0.195276 -0.017057 -0.118261 0.396985 -0.011464 -0.173414 -0.051406 0.041932 -0.029283 -0.035467 -0.078649 -0.014083 -0.072970 0.057552 0.182670 -0.015798 -0.138642 0.298412 -0.089475 -0.008259 0.143814 -0.098858 0.014504 -0.005291 -0.006760 0.041576 0.066114 0.012434 -0.160703 0.080496 0.389867 -0.161607 -0.112379 -0.376135 -0.064230 -0.127351 -0.298834 -0.023244 -0.262244 -0.022507 -0.005807 0.266212 0.208796 -0.040205 -0.118339 -0.099251 -0.134824 0.053154 -0.049230 -0.077546 0.013739 -0.072270 -0.139062 0.052583 -0.082061 -0.147189 -0.061751 -0.261963 -0.029767 -0.105851 0.159003 0.186096 -0.075454 -0.109063 -0.003314 0.176735 0.010423 0.121201 -0.034247 0.093762 0.114763 0.283607 0.156071 -0.072874 -0.013137 -0.031916 -0.037784 -0.092715 -0.004574 -0.079054 -0.160605 -0.164504 -0.063795
RLG 0.025332 -0.090327 0.058192 -0.036989 0.050104 -0.080595 0.148892 0.058327 0.176962 -0.051045 -0.106165 -0.002421 -0.156509 -0.104501 -0.031462 0.040836 -0.031938 -0.099750 -0.015104 0.025220 0.367609 -0.045180 -0.136315 -0.100955 -0.008249 0.170393 -0.072162 -0.073479 -0.173965 0.183146 -0.008373 0.045620 -0.160352 0.124599 0.041747 0.015158 -0.033035 -0.025936 0.007927 0.054269 -0.000961 0.060552 -0.051117 0.005262 -0.127413 -0.026845 0.050086 0.063163 -0.021308 0.001269 -0.015431 -0.108120 -0.025642 -0.117370 -0.097435 0.121546 0.049017 -0.145463 0.206971 0.116401 0.070042 0.050292 0.207169 -0.097746 -0.126094 0.013223 -0.016529 -0.031248 0.214005 -0.108339 -0.094917 -0.042675 0.019646 0.034185 0.073387 -0.040659 -0.217707 -0.091583 -0.014106 -0.014793 -0.049709 -0.028672 0.234395 -0.013564 -0.144662 0.175887 -0.038704 0.046674 0.003612 -0.110421 0.021659 0.056057 -0.026493 -0.015540 0.003517 0.021402 -0.154448 0.046844 0.053130 0.146580 0.078737 -0.137901 0.022115 -0.021361 -0.080646 -0.140154 -0.101339 0.141368 0.280358 0.095195 -0.196994 -0.034333 -0.006686 -0.196359 -0.003656 -0.053337 -0.123129 0.094823 0.023706 0.089328 0.056588 0.182890 -0.041316 -0.087873 0.082749 -0.031197 -0.130669 0.261403 0.023298 -0.073932 -0.141926 -0.106947 -0.033866 -0.102277 0.022432 0.174975 0.165291 0.150650 0.043620 0.090687 -0.008996 -0.148792 0.057275 -0.049948 0.001941 -0.000313 -0.061416 0.032491 0.029802 0.005770 -0.168295 0.053926 -0.187219 -0.098311 -0.044114 -0.224880 -0.097139 -0.017015 -0.098580 0.197894 0.153252 0.032139 -0.013362 0.073756 0.062818 0.034356 -0.090255 0.074005 -0.003885 -0.103157 -0.069945 0.035021 0.063590 0.028123 -0.200937 0.190972 0.056695 -0.014332 0.306923 -0.148043 0.178857 0.043949 0.048190 -0.151088 0.014098 -0.103878 0.076354 0.114766 0.026811 0.096308 -0.044487 -0.068603 -0.055605 0.027313 0.039768 0.017328 0.199474 -0.025276 0.009205 -0.052902
AKA -0.162362 0.060346 -0.365740 -0.022380 -0.118176 0.107777 -0.254037 -0.031517 0.035487 0.025039 0.032635 0.143540 -0.080289 0.074067 0.099986 -0.074441 0.068450 0.047449 -0.000930 0.239932 0.357713 -0.122007 -0.021723 -0.012997 0.214842 0.217433 0.240580 -0.082752 0.090502 0.051058 0.057018 0.090497 0.086344 -0.202777 0.077486 0.059534 0.119317 0.223495 0.063555 0.076359 -0.293419 0.224117 -0.160178 -0.195675 -0.076369 0.125355 0.067934 0.072514 0.067577 -0.046734 0.140404 0.121809 0.263426 -0.032470 0.175158 -0.107034 -0.321799 0.050910 0.070709 -0.012233 0.053784 -0.058172 -0.058282 -0.026069 0.083492 -0.079435 -0.102848 -0.084517 0.031521 -0.112750 -0.125446 -0.095192 0.115692 -0.032769 0.164040 -0.130563 -0.131443 -0.101098 -0.232835 -0.085710 0.070948 0.160863 0.113132 -0.188009 -0.166281 -0.056574 -0.160478 0.080903 0.032404 -0.115782 0.007591 -0.039918 -0.137430 0.181785 0.079642 0.229720 -0.208955 -0.139824 0.194134 0.280674 0.003365 -0.151291 -0.048504 -0.009880 -0.190979 -0.075540 0.042488 0.092307 0.047576 0.048765 0.016050 0.002114 -0.150594 -0.010231 0.025848 0.041560 0.030099 -0.020200 -0.061041 0.269087 0.096760 0.116536 -0.011616 -0.174955 -0.179252 -0.201664 -0.009736 0.085396 -0.010860 0.131329 -0.114829 -0.272167 -0.027183 0.084339 0.027460 0.055450 0.285990 -0.327789 -0.245160 0.062163 -0.112074 -0.022776 -0.218443 -0.086764 0.059957 0.074064 0.021278 0.044751 0.012561 -0.159175 -0.146468 -0.012081 -0.093617 -0.172213 0.062494 -0.037064 0.307866 -0.052884 0.114753 -0.024781 -0.024366 0.081602 0.059241 0.095598 -0.025566 -0.100563 -0.084183 0.139818 -0.071892 0.048757 -0.095126 -0.133058 -0.244032 -0.102093 -0.332709 -0.077784 -0.180208 -0.019634 -0.184030 -0.055661 0.235453 0.061336 0.186012 -0.020064 0.315740 -0.037778 -0.182421 0.055436 0.177720 0.008020 -0.100249 -0.108498 0.010897 -0.133214 0.132613 -0.064493 0.173756 -0.070137 0.199530 0.158468
LAK 0.084806 0.185985 -0.009188 -0.118767 -0.026950 -0.033165 -0.119667 0.006549 0.014811 -0.048966 -0.141023 0.027513 -0.096848 0.070647 0.039165 -0.065685 0.074829 -0.148801 -0.126327 0.075272 0.094977 -0.073108 0.134623 -0.052216 0.064078 0.161013 -0.021629 -0.171892 0.179453 -0.198098 -0.134752 -0.103645 0.180421 -0.089664 0.176223 0.045866 0.191040 0.050206 0.000326 0.184852 0.004279 0.137927 0.088485 -0.193967 -0.106936 0.126702 0.190895 -0.007470 0.107455 -0.066219 0.017380 0.053617 0.058614 -0.060206 -0.020937 -0.079188 -0.175170 -0.064842 0.189931 -0.012412 -0.071151 -0.101422 0.027172 -0.189688 -0.125222 -0.034606 0.114964 -0.144237 0.169069 -0.285727 -0.062707 -0.186412 0.044389 -0.023989 -0.027835 0.094565 -0.048362 -0.266637 -0.028138 -0.242241 -0.010173 -0.035013 -0.010953 -0.058809 -0.078597 0.122065 -0.175739 -0.105799 -0.027804 0.062901 -0.057812 0.005331 0.206249 0.109787 -0.012635 0.119971 -0.025144 -0.023638 0.126221 0.102869 0.016272 -0.195389 -0.163570 -0.076958 -0.301417 -0.012051 -0.049891 0.160485 0.069464 0.126393 -0.124558 -0.143455 -0.188154 -0.178793 -0.099055 -0.023612 -0.078427 0.123873 0.012761 0.108603 0.198148 -0.005063 -0.065828 -0.052381 -0.131475 -0.068638 0.096979 0.234254 0.039178 -0.123854 -0.055304 0.206681 0.300472 -0.015342 0.014902 0.253533 0.131046 -0.042334 -0.128566 0.016219 0.015629 -0.064056 -0.081578 -0.089804 0.015710 0.021841 -0.017795 0.025308 0.129100 -0.205602 -0.184254 0.152198 -0.013878 -0.051030 -0.009684 0.018756 0.021399 0.112360 0.083691 -0.107612 0.188174 -0.045176 -0.070434 0.057187 0.053467 -0.037670 -0.112216 -0.116034 -0.013747 -0.163320 -0.085241 0.147504 -0.061433 0.069444 -0.176197 -0.085945 -0.014183 -0.052843 0.054099 -0.109302 0.034990 0.141792 0.091555 -0.033944 0.123898 0.101212 -0.182726 -0.070238 -0.045894 -0.232528 0.036789 0.030324 -0.141979 0.109377 0.026787 0.081827 0.177637 -0.009691 0.150759 -0.162666
RLR 0.052454 -0.013586 0.159863 -0.058086 -0.000916 0.044129 -0.002428 -0.003868 0.015190 -0.083584 -0.137536 -0.065620 -0.104247 -0.137794 0.002310 -0.075639 0.175597 0.128131 -0.045628 0.050158 0.161125 0.013090 0.192993 -0.085981 0.001734 0.186509 -0.095182 0.092199 -0.014809 -0.150403 -0.023687 0.048639 0.059494 -0.015619 0.099051 0.096919 0.022524 0.015696 -0.103924 0.151880 0.008009 -0.070999 0.056599 -0.106030 -0.156596 0.210960 0.094467 0.047982 -0.010352 0.112245 -0.006609 0.022343 -0.002395 0.092027 -0.082670 0.030247 -0.061188 0.007731 0.034089 0.090407 -0.206296 -0.223476 0.327911 -0.169758 -0.076708 -0.042177 -0.106623 -0.158085 0.166061 -0.299572 0.054710 -0.071850 0.018053 -0.052110 0.069561 0.047059 -0.176207 -0.210358 -0.166992 -0.085733 0.019152 -0.144712 0.024230 -0.015844 -0.231654 0.317651 -0.086936 -0.066389 -0.089828 -0.210905 -0.116153 0.019705 0.003414 0.053934 0.043711 0.033987 -0.027731 0.013972 0.083393 0.082138 0.230039 -0.118967 0.083131 -0.180116 -0.323667 0.081653 -0.116909 0.077438 -0.002522 0.031240 -0.073311 0.086043 0.029015 -0.110493 0.013890 0.084392 -0.289560 -0.090393 0.030271 0.126990 -0.001089 0.118312 -0.114512 -0.040031 -0.117230 -0.178348 -0.035649 0.197790 0.078074 0.073500 0.102301 -0.093981 0.198361 -0.094987 -0.004705 0.001472 -0.010221 0.056542 -0.145632 0.073829 0.082421 -0.124362 0.167529 0.016934 0.074407 -0.009847 0.006130 -0.063059 -0.071276 -0.073189 -0.129634 0.144641 -0.014336 -0.039271 0.077803 -0.107166 0.009661 -0.035409 0.114362 0.036292 0.035174 0.011034 -0.054899 -0.047209 0.012472 -0.064346 -0.079787 -0.009551 -0.109352 -0.210757 -0.118316 0.076759 0.046738 0.017340 -0.122818 0.024192 -0.014202 -0.040526 0.055434 -0.119836 0.078066 0.110262 0.081279 0.022647 0.110331 0.089284 -0.101423 -0.186175 0.070858 -0.068958 0.142215 -0.086618 -0.088158 -0.046682 0.092526 0.063468 0.079733 0.108329 0.037395 -0.069092
GLT -0.294223 -0.151177 -0.029179 -0.145962 0.068648 -0.034969 -0.110658 0.087284 -0.173285 0.045016 -0.277219 0.030516 -0.127880 0.149641 0.135415 -0.117794 -0.033642 -0.119311 -0.131582 0.035498 0.147320 -0.113377 -0.012066 0.089418 0.097844 0.082663 -0.092320 0.125822 0.012199 -0.081510 -0.128196 -0.095797 0.083460 0.064170 0.043091 -0.057860 -0.086794 0.140018 0.019645 0.240700 0.024926 0.188754 0.149247 -0.059108 -0.115481 -0.107192 -0.000083 -0.201165 -0.096342 -0.017390 -0.052906 0.025569 0.042557 -0.067206 -0.067916 -0.106647 0.081615 -0.243774 0.259595 0.052659 0.205037 0.132521 -0.021386 -0.027959 -0.048454 0.097727 -0.179144 0.099397 0.018075 -0.163878 0.121184 -0.008418 -0.115734 0.009611 0.042809 0.111380 -0.107297 0.130956 -0.125465 -0.128194 0.199929 -0.030387 0.144394 0.165547 -0.203218 0.248347 -0.004985 0.106038 -0.037184 -0.154806 0.021434 -0.072627 -0.066931 -0.067778 -0.019920 -0.146942 0.054923 -0.164460 -0.190667 -0.077406 -0.074487 -0.135169 0.079579 -0.218458 -0.045585 -0.044280 -0.155539 0.029145 0.276963 0.021547 0.215101 -0.225498 -0.056734 0.155758 0.165241 -0.100245 -0.036981 0.167873 0.125077 -0.067407 0.039526 0.255470 -0.304167 -0.118088 -0.077960 -0.325544 -0.070212 -0.107323 0.157673 0.078587 -0.149159 0.048050 -0.256814 -0.105552 0.214558 -0.083094 0.194066 0.081329 -0.145812 -0.192540 0.085949 0.100478 0.061926 -0.007535 0.008610 0.084498 0.238957 0.183099 -0.008605 0.101177 -0.315716 0.016492 -0.034595 -0.031353 -0.112551 -0.068971 -0.128352 -0.138568 -0.097626 -0.102199 0.058053 -0.056368 -0.198809 0.139324 -0.316766 -0.184670 -0.206893 0.078108 0.038140 0.031369 -0.170228 0.182672 -0.015570 -0.078535 -0.167792 0.060983 0.068212 -0.041703 0.116861 0.004519 0.142533 0.142090 -0.068080 -0.055917 0.217622 -0.054015 -0.188399 -0.179754 0.096923 -0.019721 0.208208 -0.077268 -0.106338 0.113587 -0.016996 -0.078173 0.231840 -0.063859 -0.172396 0.023904
SGL 0.025998 -0.047735 0.058896 -0.059802 0.075532 -0.011901 0.027059 -0.047516 0.049196 0.023327 -0.172861 0.033748 -0.013050 -0.012330 0.004741 -0.006591 -0.097926 -0.072815 0.096322 0.044797 0.146081 0.121926 0.121987 0.012965 0.220763 -0.054873 -0.083892 -0.033806 0.070832 0.066237 -0.203125 0.065968 0.087301 0.050667 -0.005448 -0.048325 -0.096161 -0.077112 0.031862 -0.020619 -0.035823 -0.008223 -0.032508 0.061150 -0.000111 -0.100492 0.056987 -0.027871 -0.017271 0.034829 -0.011845 -0.205660 -0.067462 0.050196 -0.005616 -0.060585 -0.061029 -0.137881 0.059826 0.011278 0.167153 0.009589 0.039389 0.036413 -0.102599 -0.082773 -0.018447 -0.124141 0.093264 -0.012916 -0.122291 -0.141154 -0.073372 0.201761 0.016686 0.149746 0.119514 0.130575 -0.033692 -0.256180 0.096585 0.011951 0.082483 0.042540 -0.278050 -0.076414 0.035756 0.026040 0.198537 -0.006614 -0.092877 -0.140997 0.067938 0.041543 0.052389 0.070620 0.008863 -0.104522 0.018964 0.127289 0.053453 -0.111761 -0.028800 -0.043181 -0.102060 -0.046601 -0.080968 -0.030320 0.121275 0.027954 0.028239 -0.000575 -0.113942 0.051834 0.045501 -0.005924 0.096668 0.078023 -0.052721 0.061822 0.044293 0.073509 -0.130169 0.087800 -0.019422 -0.091835 -0.002012 0.143957 0.268571 -0.113927 -0.030066 -0.057981 -0.016876 -0.126878 0.257163 0.063903 0.051957 -0.004150 -0.025763 -0.026535 -0.070272 0.057975 -0.008925 -0.065176 -0.049742 -0.019323 -0.021204 0.101652 -0.027472 -0.046205 -0.142302 0.189936 -0.039664 -0.152429 -0.080200 -0.161812 -0.106551 0.001045 0.135300 0.026811 -0.034762 0.018268 -0.199737 -0.035515 -0.048285 -0.162929 0.023782 0.027544 -0.124330 -0.105963 -0.213782 0.113174 -0.071127 -0.019601 -0.119320 -0.045816 0.091508 0.037359 0.110209 -0.030985 0.101996 0.020561 0.186604 0.120229 -0.126711 0.026477 -0.185782 0.023897 0.103281 -0.108692 0.025378 -0.147002 0.030207 0.009562 0.001392 -0.052350 0.031861 0.027085 -0.005061 -0.069053
GVV -0.165192 0.012993 -0.097016 0.043136 -0.097258 0.009504 0.073074 0.013881 0.085300 -0.081327 -0.032193 0.059069 -0.156602 -0.073893 -0.001971 -0.279649 0.028730 -0.117003 -0.094077 0.253212 0.027485 -0.133329 0.135188 0.089464 0.142157 -0.016569 -0.190936 -0.027942 -0.011236 0.098489 -0.135579 0.078332 0.002236 -0.080230 -0.063698 -0.096932 -0.100674 -0.039542 0.072371 0.080389 -0.098917 0.089052 0.030266 0.045687 0.048391 -0.036350 0.101485 -0.113589 -0.092930 -0.056063 0.159920 -0.035414 0.122566 0.030658 -0.025519 -0.193638 0.009490 -0.092483 0.198760 -0.042045 -0.049901 -0.117051 0.138286 -0.123253 0.087367 -0.021727 0.009477 -0.188976 0.018327 0.109152 0.002006 -0.097807 0.000839 -0.012226 -0.009645 0.176225 0.095588 0.132100 0.053664 -0.076883 0.133004 -0.061726 0.095420 -0.007453 -0.093283 -0.082349 0.078294 -0.042410 -0.048929 0.012306 0.165906 0.079638 0.002554 -0.145167 -0.032148 -0.075523 0.088961 0.042739 -0.034297 0.178517 0.119664 0.116138 0.072708 -0.096290 -0.196154 -0.013480 -0.179928 -0.015235 0.030567 -0.051604 0.028692 -0.067818 -0.105667 -0.026272 0.120902 -0.053930 0.015300 -0.124087 0.115391 0.217862 0.165805 0.130896 -0.068811 0.222885 0.095920 -0.152280 0.141515 0.102505 0.024879 -0.151894 -0.304090 -0.058786 -0.119404 -0.088886 -0.046580 0.134525 -0.248187 0.011457 -0.164059 -0.000980 0.195575 -0.007177 0.000855 -0.153014 -0.032022 0.085374 -0.075931 0.174386 -0.066521 -0.046407 -0.125009 -0.074271 -0.022160 -0.160526 -0.172826 0.045233 0.041565 0.009248 0.167150 -0.081381 0.223382 0.000388 -0.022977 -0.014556 0.048950 0.051880 0.125156 0.038001 -0.241733 -0.012092 -0.117873 0.051345 -0.138846 0.214886 -0.229517 -0.097046 -0.180211 -0.106787 0.001434 0.167091 -0.020733 0.009136 0.120345 0.004091 -0.026206 -0.067689 0.024865 0.016138 0.164818 -0.095023 -0.110753 -0.158176 -0.165469 0.040154 -0.041624 -0.061010 0.024572 -0.218383 -0.147488 -0.200623
VLS -0.138827 0.078249 -0.043819 -0.057121 0.018541 0.095331 -0.003567 0.029472 -0.018170 -0.093207 -0.138612 0.015919 -0.006823 -0.038910 0.040284 -0.055058 -0.047306 -0.029246 0.005873 0.149480 0.212925 0.132562 0.061325 -0.042061 0.117460 -0.018234 0.019353 0.082985 0.019752 0.024920 -0.038466 -0.082055 0.047711 -0.087496 0.006329 -0.037775 -0.107524 -0.032542 -0.043733 0.050732 -0.105285 -0.032211 0.146427 -0.097097 0.069542 -0.014096 -0.079795 -0.016315 -0.061900 -0.012524 -0.005258 -0.147810 0.040210 -0.095562 -0.054615 0.145240 0.013122 -0.196558 0.162586 0.015736 0.058400 -0.253427 0.005729 -0.125033 -0.088333 0.001863 -0.075157 -0.103520 0.053619 -0.134272 0.019303 -0.135348 0.043138 -0.106637 0.017555 -0.027786 0.018218 -0.136066 -0.013081 -0.193171 0.115658 -0.015534 0.040794 -0.061492 -0.041914 -0.162224 -0.072945 -0.016384 0.019418 0.010873 -0.063614 0.032201 0.042757 0.155466 0.049665 0.008946 -0.075999 -0.062442 -0.025748 0.140955 0.172446 -0.055693 0.020961 -0.085608 -0.154794 -0.148773 -0.056475 0.007182 0.021494 -0.043945 0.017231 0.005265 0.004297 -0.042058 0.064461 -0.041649 0.058083 0.048158 -0.035282 0.152286 0.105310 0.125596 -0.170094 -0.050275 -0.055067 -0.146326 0.133729 0.193339 0.053724 -0.074307 -0.017149 -0.009345 -0.037941 0.004756 -0.002856 -0.062606 0.106297 0.040050 -0.071459 0.064194 -0.032624 -0.082063 0.055462 -0.092341 -0.050810 0.098662 -0.078370 0.031190 0.038362 -0.019745 -0.161983 0.030750 0.002328 -0.024843 -0.091957 0.029759 0.007989 -0.011629 0.162466 0.076939 -0.026199 0.229425 0.070522 0.023038 0.028156 -0.163942 -0.090542 0.046480 -0.034962 0.007807 -0.085258 -0.092352 -0.075972 0.002798 -0.116653 -0.016366 -0.014858 -0.214965 0.006617 0.058600 0.023871 -0.051550 0.152093 -0.137853 -0.005793 -0.063196 -0.088421 -0.077364 0.125836 0.061081 0.019425 -0.049768 -0.123763 -0.027675 -0.014521 -0.006215 0.042063 -0.054537 -0.144311 0.120795
PLA 0.030329 0.070913 -0.130583 -0.162080 0.118725 0.120946 -0.069443 -0.176169 0.022016 -0.010637 -0.302881 -0.055736 -0.045217 0.063216 0.076583 -0.140123 0.262837 -0.065524 -0.116177 0.074888 0.167770 -0.090334 -0.011654 -0.015307 0.068520 -0.089837 -0.136600 -0.009102 -0.256375 -0.020825 -0.065867 -0.043796 0.034444 -0.061535 0.065937 -0.039835 0.118139 -0.073911 0.009948 0.122655 -0.116282 0.022718 0.116000 0.019404 0.133536 -0.057434 0.107185 -0.058478 -0.108328 -0.110253 -0.006925 -0.090939 0.033952 0.010366 0.108089 -0.119899 -0.041883 -0.218433 0.149559 0.065908 0.016787 0.000740 0.163429 0.038212 -0.181961 0.064900 -0.154032 -0.021777 0.141988 0.026007 -0.019894 -0.106963 -0.062881 0.057515 0.074068 0.098465 0.044826 -0.003179 -0.005454 -0.046959 0.235299 0.033661 0.111282 -0.086571 -0.026322 0.020497 -0.061206 0.030439 -0.085604 0.000905 -0.076219 -0.119312 0.018205 0.033577 0.089519 0.097954 0.105978 0.051945 -0.026644 0.139397 0.208515 -0.140457 0.039466 0.100851 -0.235307 0.084756 -0.136403 -0.030748 0.076992 0.008652 -0.005785 -0.057608 -0.026182 0.011130 0.001303 -0.057513 0.080579 -0.181925 -0.008960 0.020498 0.011880 0.133090 0.020509 -0.000414 0.055664 -0.107152 0.031813 0.042633 0.037350 -0.005662 -0.037282 0.020315 -0.010359 0.039054 -0.057659 0.047995 0.059274 0.324986 0.086120 0.017642 -0.013499 -0.064956 0.065698 0.052778 0.114235 -0.046091 0.031965 0.109244 0.037346 -0.010222 0.040565 0.015490 -0.164084 -0.115648 0.048996 -0.008082 -0.057971 -0.180606 0.006443 0.018573 0.034835 0.018255 -0.072773 -0.059189 -0.047638 -0.029494 -0.027830 0.068912 -0.051810 0.034730 -0.202029 -0.050016 -0.040586 0.105119 -0.219968 0.050172 -0.018861 -0.097193 0.202020 0.040463 0.133982 0.119196 0.107206 0.016104 0.024390 0.018964 0.047843 0.063849 0.131330 -0.188585 0.035873 0.093595 0.009328 0.019474 0.084492 -0.102905 0.088431 0.063033 -0.062628 0.131219
GRL 0.011835 -0.008297 -0.022602 0.036596 0.174361 0.068014 0.024998 -0.103967 0.120309 0.022386 -0.065040 -0.009992 -0.053735 -0.130003 -0.047444 -0.209325 0.151902 -0.052982 0.053133 0.143704 0.111897 0.034711 0.009931 -0.035275 -0.008015 0.007487 -0.157526 -0.092294 0.000356 0.127918 -0.054406 0.054068 -0.072777 -0.127154 0.032339 0.012444 -0.020259 0.131282 0.041132 0.003920 -0.111033 0.024561 0.081770 0.040768 -0.083100 0.067095 0.091761 -0.041767 -0.054900 0.001340 0.030125 -0.176048 -0.060150 -0.068466 -0.017801 -0.004673 0.016129 -0.045993 0.050143 -0.016286 -0.049075 -0.122667 0.159216 -0.109235 0.113884 -0.027022 0.017256 -0.152953 0.163568 -0.131621 0.069439 -0.078831 0.066902 -0.052783 0.011806 0.009204 0.030042 -0.056909 0.021959 -0.171550 0.064595 0.026862 -0.035827 -0.022767 -0.005540 0.072611 0.055175 0.043173 0.028129 -0.149231 -0.004327 -0.090107 0.000959 -0.050525 0.175901 0.066367 -0.152644 0.084468 0.029838 0.150458 0.111763 -0.078999 0.118845 -0.076736 -0.112277 -0.043747 -0.070787 0.050463 0.050019 -0.031147 -0.038478 -0.136745 -0.150387 -0.176311 -0.092270 0.096250 0.030382 -0.016328 0.018488 0.016973 0.006744 0.077667 -0.089024 0.027889 -0.160985 -0.122853 -0.059093 0.144975 0.008248 -0.165491 -0.038964 -0.255873 0.098244 -0.155534 -0.029504 0.042682 -0.045245 -0.030873 0.040157 0.020679 0.049907 0.000236 0.024952 -0.116736 -0.025650 0.006583 0.036540 0.046589 -0.010935 -0.058298 0.111085 0.096057 -0.063789 -0.110715 -0.125852 0.081330 0.041368 -0.019309 -0.096515 0.090453 0.015414 0.031247 -0.014951 -0.021219 0.072080 -0.126576 -0.045184 0.069852 -0.147229 -0.048984 -0.147870 -0.035327 -0.041176 0.011315 -0.260000 -0.011629 0.125240 0.057257 0.214891 0.096620 0.087538 0.089963 0.103024 -0.058059 0.097717 -0.073136 -0.017426 -0.029305 0.045027 0.016157 0.093784 -0.067094 0.038549 0.042971 0.026231 -0.020451 0.009726 -0.055572 -0.130045 -0.056013
LAQ -0.069137 -0.122605 -0.017480 -0.095329 0.105186 -0.035074 -0.062884 0.107894 -0.035357 0.052358 -0.187075 0.082938 0.005340 -0.047059 0.028256 0.066207 0.069084 -0.049767 -0.160947 0.003244 0.159689 0.002303 -0.089035 0.166594 0.165118 0.079147 0.021219 0.028414 -0.022439 0.105597 0.035723 -0.035233 -0.004877 -0.109693 0.021740 0.049191 0.087533 0.066773 0.124541 0.145017 0.045684 -0.006060 0.105401 -0.128354 0.025752 -0.074222 0.066632 0.107702 0.180096 -0.060605 0.010441 -0.206916 0.016630 -0.187885 0.232009 -0.080060 0.032161 -0.154078 0.071085 -0.005193 0.155563 -0.113374 -0.007428 -0.036838 -0.147469 0.065481 0.138808 -0.035116 0.125809 -0.093232 0.139871 -0.027802 -0.104558 -0.046532 0.097965 -0.129733 -0.055800 -0.115758 -0.072260 -0.306542 0.024806 0.009480 0.077163 -0.015009 -0.156885 0.226340 -0.139015 -0.127026 -0.011048 0.012924 -0.020417 0.023200 0.147280 -0.080166 0.130568 -0.036798 -0.041400 -0.155616 -0.088227 0.155557 0.161000 -0.230446 -0.079166 0.054469 -0.209602 -0.024076 -0.132696 0.001219 0.021973 0.048358 -0.078861 -0.120083 -0.167990 -0.306243 -0.132821 -0.022579 -0.151194 0.044788 -0.018373 0.102906 -0.022755 0.086319 0.052593 -0.048556 -0.055553 0.010571 0.058065 0.237146 0.040007 0.176721 -0.108246 0.192737 -0.010691 -0.187184 0.227647 0.142372 0.100766 -0.046345 -0.059027 0.034532 -0.016221 -0.050936 -0.182315 -0.048344 -0.074026 -0.070184 -0.072647 -0.078506 -0.117330 -0.096890 -0.049427 0.086078 -0.102058 -0.079866 -0.048522 0.061071 0.260464 0.070423 -0.006070 0.051515 0.012888 -0.063046 -0.270164 -0.164083 -0.120311 -0.070657 -0.169019 -0.197188 -0.101723 -0.077820 -0.111527 0.029554 -0.214811 0.024221 -0.120622 0.107619 0.095673 -0.241524 0.161911 0.073214 0.106422 -0.046549 0.091148 -0.073580 0.111486 0.125688 0.054839 -0.072346 -0.153609 -0.082200 0.064328 -0.037623 0.106535 -0.057443 0.014552 -0.030312 0.163972 0.121973 -0.165044 -0.097371
EVL -0.036406 -0.049048 0.032047 -0.186087 0.022904 0.091258 -0.064508 -0.160485 0.164919 0.178616 0.057695 0.006747 -0.118146 0.018683 -0.005494 0.055246 -0.093601 -0.073697 -0.124981 0.019270 0.073653 0.015035 -0.026672 -0.002911 0.156845 0.336721 0.048980 -0.009847 0.120260 0.177862 -0.165800 0.044213 0.083745 -0.137023 0.137021 0.025050 0.017254 0.121459 0.049287 0.042646 0.031988 0.043527 -0.017386 -0.033109 -0.014710 0.046308 0.061101 0.096100 -0.095415 -0.079327 0.054487 -0.036889 0.028406 -0.033370 0.096887 0.011119 -0.003428 -0.092855 0.215027 0.056533 0.009007 0.046016 0.123600 -0.014733 -0.095069 -0.070208 -0.059866 -0.151180 0.102300 -0.075943 -0.038948 -0.176698 -0.092706 -0.101750 0.027175 0.168594 -0.079525 0.045916 0.026277 -0.343492 -0.181404 -0.120129 -0.036498 -0.026771 0.036742 -0.053142 -0.046198 -0.005979 -0.000906 -0.046541 -0.045683 -0.184873 0.019192 -0.016046 -0.004638 -0.072039 0.000708 -0.151067 -0.066422 0.025949 0.119764 -0.045843 0.024871 -0.251091 -0.188272 -0.006600 -0.080292 -0.056013 0.100453 0.026066 0.009763 -0.013356 -0.259569 -0.052965 0.057561 -0.035066 -0.185352 -0.050020 -0.051503 0.051298 0.000796 -0.064995 -0.037172 0.136259 0.197641 -0.043134 -0.038380 0.185670 0.030589 0.030713 -0.039230 -0.189085 -0.037207 0.031716 0.083246 0.073354 0.131702 -0.027272 -0.048939 0.066448 0.034848 -0.119940 -0.143059 0.041985 0.004426 0.142102 0.070867 0.190347 -0.054555 -0.117949 0.030931 0.108890 0.115953 0.103830 -0.051984 -0.118943 0.040085 -0.038272 0.076084 0.005030 -0.075007 -0.034850 -0.232501 -0.019885 0.065309 0.066480 -0.017401 0.100083 -0.113075 -0.019763 0.059336 0.072133 -0.119236 -0.060791 -0.228028 -0.067036 -0.147993 0.077000 -0.060294 -0.005880 0.194610 -0.007730 -0.023788 0.021877 0.044465 0.008653 -0.132089 -0.322662 0.100934 -0.149838 0.165208 -0.110723 -0.023778 -0.162324 0.043076 -0.140467 0.064481 -0.107814 -0.060979 0.042576
SGG -0.087290 -0.201243 0.221273 0.397234 0.105838 -0.166998 0.143413 0.038104 0.177082 0.373280 0.164944 0.418075 0.039177 -0.006118 0.544641 0.120825 0.073416 -0.012283 0.087820 0.166591 0.820144 -0.202434 0.000741 -0.089421 0.429648 -0.134480 0.061360 -0.339180 -0.022993 -0.177780 -0.264177 -0.156432 -0.129622 -0.098857 0.161427 -0.062238 -0.134503 0.038896 0.361724 0.289002 -0.064183 -0.412623 -0.113381 0.250251 0.206263 0.192935 0.042297 -0.121884 -0.178190 0.060569 0.128345 -0.102525 -0.027089 0.005193 0.028660 -0.163813 0.206449 0.021753 0.150267 0.001814 0.169328 -0.220475 0.154981 -0.261948 -0.409911 0.027531 -0.455171 -0.441457 0.008367 -0.060864 0.187203 -0.291147 0.005671 -0.195662 0.030439 0.311076 0.407765 0.094337 -0.163155 -0.295821 -0.010035 0.002829 0.002724 -0.025770 -0.106433 -0.125840 0.267077 0.028928 -0.265102 0.375989 -0.059020 -0.102122 0.080342 0.113117 0.207063 0.080418 -0.000755 -0.010503 0.093906 0.153464 -0.257864 -0.075510 0.165140 -0.004647 0.197975 0.064238 -0.274855 0.381803 -0.234482 0.222436 0.073507 -0.163802 0.026696 0.233331 -0.060303 -0.064850 -0.007681 0.046286 -0.461777 -0.129388 0.305238 0.216357 -0.276568 0.199942 -0.085968 0.167868 0.123054 0.435154 0.153321 -0.244496 -0.005591 0.075944 -0.046510 -0.115863 -0.032494 -0.001236 0.004361 -0.077988 -0.104411 0.237170 -0.545893 -0.078986 0.073108 -0.070160 -0.135207 0.107404 -0.170006 0.376692 0.004497 -0.083051 -0.074746 0.091962 -0.105033 -0.283283 0.416663 -0.147721 0.216383 0.395668 0.238264 -0.008575 0.262900 0.203715 -0.068701 -0.163848 -0.066759 0.139703 -0.111018 0.430093 0.195272 -0.022981 -0.019917 -0.216250 -0.224578 0.217589 0.192541 0.167622 -0.004333 -0.198288 -0.174424 -0.260986 0.052124 0.006114 0.004783 0.270165 -0.264123 0.175559 0.188981 -0.143419 0.326528 -0.290635 -0.249158 0.309830 0.027969 -0.020808 -0.180299 0.386740 0.361467 0.103772 -0.094174 -0.045547
SGA -0.252875 0.193277 -0.096360 0.138248 -0.038218 -0.036891 -0.001020 -0.070485 0.132412 -0.017443 -0.114051 0.138441 0.199426 0.021241 -0.049618 0.076984 -0.039268 -0.145583 0.066205 0.115366 0.287574 0.044139 0.015623 -0.078624 0.115136 -0.134886 0.012552 0.012818 -0.136411 -0.123617 0.035218 0.239080 0.038439 0.081085 0.124042 -0.080594 -0.080494 -0.109822 0.098608 0.005001 -0.088757 -0.005926 0.026982 -0.031878 0.025057 -0.119549 0.128354 -0.098201 -0.055724 0.026398 0.043277 -0.004035 0.081033 0.139479 -0.165371 -0.008196 -0.044254 -0.269307 0.135389 -0.105885 0.242828 -0.031593 0.035359 0.107871 -0.076024 -0.113271 0.148203 -0.248725 0.227301 -0.156503 -0.174649 0.019770 0.051323 -0.105151 0.157777 0.122884 0.175898 -0.130731 -0.024283 -0.294573 0.017378 -0.041197 0.103731 -0.026682 0.062764 0.079119 0.043378 -0.125143 0.133421 0.133710 -0.106082 -0.019966 0.075602 -0.163204 0.156045 0.190012 -0.023571 -0.074344 -0.025230 0.173759 -0.126241 -0.136338 0.043561 -0.160985 -0.112399 -0.130643 -0.034235 0.125185 0.172024 0.072069 -0.191849 -0.048196 0.051570 0.117537 -0.205181 0.194417 0.150787 0.024694 -0.126824 0.006407 0.047917 -0.004299 -0.227610 0.026000 -0.052052 -0.078788 0.045263 0.061717 0.292887 0.048471 0.188448 -0.031509 0.032712 -0.229172 -0.087961 0.039136 -0.160101 0.068221 -0.069090 -0.154061 -0.097560 0.018884 -0.080535 0.140767 0.210593 -0.053392 -0.039365 0.187870 -0.013669 0.110290 -0.100945 0.069562 -0.054484 -0.051975 0.230679 -0.082602 -0.139465 0.062478 -0.049523 0.099923 0.060201 0.020470 -0.053788 0.007259 0.110915 -0.216296 -0.099332 -0.005564 -0.181023 -0.039077 -0.188198 0.117881 -0.132613 -0.091322 -0.265898 0.029156 -0.110008 -0.036274 -0.057513 -0.036740 0.117510 -0.176914 0.200656 0.029449 0.055782 -0.172919 -0.160691 0.018145 0.094448 -0.040142 0.001423 0.066183 0.039849 0.164140 0.124517 0.051805 0.027618 0.215083 -0.003062 -0.199390
LEL 0.056929 -0.141775 0.021315 0.041453 -0.051313 0.005837 0.063949 -0.039639 0.109428 0.189006 -0.185795 0.238399 0.070513 0.008033 -0.065648 -0.075095 0.112545 -0.119590 -0.077560 -0.093433 -0.006986 0.007095 0.020182 0.140506 -0.010815 0.103813 -0.026351 -0.129275 0.037750 -0.010659 -0.047198 -0.010041 -0.004946 -0.005890 0.000597 0.059359 0.067727 -0.066655 0.211896 0.186864 -0.040439 0.016858 0.135895 -0.052351 0.031543 -0.048016 0.226070 0.249037 -0.084678 -0.092723 0.143567 -0.050096 -0.112218 -0.063186 0.141802 -0.097556 -0.181456 0.073691 0.176668 0.088050 -0.051618 0.002182 0.119303 0.047757 -0.117657 -0.130896 -0.050187 -0.364468 -0.043222 -0.147974 0.175242 -0.154621 0.106078 -0.260041 0.003499 -0.016112 -0.113063 0.029869 -0.150405 -0.190535 -0.109812 0.122215 0.148025 -0.097865 -0.137680 -0.040606 -0.045036 -0.036295 0.038779 0.050933 -0.153549 -0.100391 0.032694 -0.101788 0.204573 -0.062501 -0.013177 0.071495 -0.013876 0.028028 -0.054396 -0.089753 0.039142 -0.171124 -0.284232 -0.196712 -0.109087 0.118708 0.106522 0.036669 -0.232667 -0.003825 -0.000698 -0.040637 0.099011 -0.009308 -0.126480 0.281314 -0.012347 0.179662 0.004986 0.084054 -0.138955 -0.009126 -0.048666 -0.264172 0.054992 0.120031 0.199540 -0.043630 0.044412 0.058595 -0.062883 0.000032 0.062692 0.120629 0.184212 0.047940 -0.009659 0.074478 0.058967 -0.037312 -0.064680 0.042125 0.189655 0.183859 -0.006616 0.218968 -0.033662 -0.111199 -0.076286 0.026679 0.170932 -0.049868 -0.045166 0.109215 0.056624 0.151867 -0.045927 0.046273 0.024556 0.025873 -0.048690 0.031043 0.073447 0.182585 0.154656 -0.048668 -0.044881 -0.341048 -0.107697 -0.025157 -0.220583 0.044467 -0.118131 0.039102 -0.071646 -0.076455 0.099040 -0.221009 0.219096 0.085210 0.046461 -0.166697 0.084663 0.102465 0.032353 -0.175560 0.043979 0.117661 0.214774 -0.016154 0.004949 -0.089096 0.012563 0.152769 0.119936 0.073041 -0.293017 0.068423
REL 0.120860 -0.072455 0.244675 -0.103472 0.094053 0.113798 -0.069325 0.003459 -0.048939 -0.151069 -0.065195 0.016117 -0.031412 0.048169 -0.012619 -0.092953 -0.042266 -0.161888 -0.132326 0.146709 -0.051413 0.227359 -0.142359 0.092999 -0.065903 0.320320 -0.205463 -0.100116 -0.135815 -0.090515 0.131209 0.043301 -0.105910 -0.038974 -0.076601 -0.013952 0.052219 0.075755 -0.044713 0.076599 0.104528 -0.147789 0.092714 0.060178 -0.016471 0.202525 0.322303 0.007886 0.049753 -0.062669 0.117093 -0.002637 0.154703 0.007660 -0.009193 0.109522 0.018969 0.058672 0.046246 0.083944 -0.072949 0.017955 0.138601 -0.240101 0.019367 -0.069194 -0.206549 -0.171452 0.194773 -0.134815 -0.001549 -0.105397 -0.093593 -0.100729 0.130571 0.088094 -0.062942 -0.249727 0.030873 -0.246641 -0.046350 0.070073 0.257261 0.100436 -0.443122 -0.176500 -0.089018 -0.152138 -0.097080 0.235815 -0.003997 -0.035006 0.041277 -0.215812 0.054494 0.159044 -0.079419 -0.166242 -0.072975 0.175291 0.140436 -0.186780 -0.044816 -0.011063 -0.204203 -0.106838 -0.128940 -0.186575 0.329791 0.047152 0.021503 -0.170609 -0.137285 0.016067 0.155152 0.068380 -0.208890 0.098015 0.175826 0.165674 -0.146110 -0.026245 0.002468 0.033572 0.037295 0.036879 0.034793 0.246557 0.308340 -0.022883 0.012076 -0.122334 -0.091319 0.034531 0.009879 -0.044013 0.119624 0.018903 -0.112555 0.122270 0.129213 -0.008920 -0.010421 0.162316 0.113305 0.135641 0.086439 0.091086 0.065530 -0.259471 0.024903 0.071936 0.072171 -0.099302 0.077760 -0.171295 0.084238 0.077202 -0.000830 0.142831 0.057815 0.072576 -0.061692 -0.035711 0.153728 0.077617 0.135847 0.067014 -0.003222 0.000897 0.061846 -0.086657 -0.237354 0.074018 -0.167464 0.199070 -0.003655 0.023354 0.143996 0.056944 -0.013574 0.211248 0.267481 0.018446 0.081001 0.026589 -0.102997 -0.146351 0.033373 0.039007 0.049624 -0.111042 -0.115027 0.026428 0.037992 -0.117558 0.170431 -0.116652 -0.132767 -0.242239
AVR -0.001559 0.004618 0.011318 0.003522 0.077749 0.042189 0.015584 -0.039959 0.156850 -0.020073 0.055841 -0.093575 -0.091148 -0.103779 0.147476 -0.066793 0.026867 -0.049694 -0.026311 -0.012027 0.171091 -0.071983 0.002066 0.067545 0.228599 0.220941 -0.105870 -0.077585 -0.003930 0.035903 -0.036964 0.096787 0.052659 -0.016731 0.043484 0.049531 -0.033377 0.132462 -0.076404 0.107127 -0.025915 -0.051470 0.196854 0.016874 -0.116201 0.009777 0.102087 0.049673 -0.070026 0.074474 -0.065205 0.026956 0.075036 0.047282 0.098049 -0.029197 -0.009540 -0.059609 0.144028 -0.017650 -0.035604 -0.042867 0.146428 -0.044127 0.077769 -0.055427 -0.116253 -0.136967 0.102368 -0.157846 -0.140672 -0.085597 0.113129 -0.067074 0.088179 0.047862 -0.165219 -0.133206 -0.183268 -0.028176 -0.081437 -0.046991 0.057832 -0.020422 -0.115863 -0.066448 -0.028780 0.029105 0.049578 0.024978 -0.051922 0.043991 -0.070104 -0.088585 0.128708 -0.058335 -0.019623 0.038411 0.022052 0.051697 0.101481 0.016763 -0.009533 -0.070557 -0.315918 -0.053579 -0.033390 0.102525 0.072486 -0.142697 0.018277 -0.056000 0.097026 -0.080478 0.006619 0.146731 -0.107096 -0.040970 -0.019091 0.116545 0.031710 0.060944 -0.114496 0.098733 0.038214 -0.227878 -0.061621 0.189599 0.024751 0.035246 -0.181788 -0.111518 0.059737 -0.069449 -0.062957 0.109524 -0.033333 0.046086 -0.034438 -0.068954 0.005104 -0.063172 0.097604 -0.101623 0.102231 0.112329 0.004879 -0.055943 -0.001566 -0.134389 0.022302 0.066532 0.044781 0.042153 -0.008368 -0.084683 0.097029 -0.077691 -0.027048 0.062498 -0.076090 0.067649 -0.030109 0.147892 -0.100534 -0.157897 -0.078658 0.103702 -0.100724 -0.113854 -0.044932 -0.071746 -0.061558 -0.009331 -0.149073 -0.000235 0.018526 0.024477 0.044765 0.063864 0.076263 0.065398 0.022874 -0.016627 0.045282 -0.119118 -0.031604 -0.111895 0.148315 -0.104518 0.173028 -0.075096 -0.029071 -0.035173 0.088297 -0.039501 0.112485 0.056901 -0.006315 -0.054297
LVE 0.005766 0.025392 -0.038246 -0.136898 -0.052449 -0.050128 -0.004299 0.001910 -0.009345 -0.023360 -0.013175 0.107449 -0.130803 -0.076288 0.002874 0.035897 0.051621 -0.018840 -0.192757 -0.097511 0.193509 0.058205 0.099132 0.111648 0.103987 0.269784 0.077261 -0.177150 0.023269 0.084343 -0.092906 -0.027249 -0.034632 0.001606 -0.021769 0.137606 0.084641 0.094566 -0.112312 0.099124 0.005133 0.118915 0.057237 0.016554 0.011993 -0.020724 0.271328 0.158040 0.039805 -0.086334 0.047343 0.078598 0.122425 -0.106811 0.118974 0.139753 -0.145617 -0.088986 0.288774 0.111845 -0.011032 -0.016721 0.096199 -0.269031 -0.033158 -0.042344 -0.047749 -0.032208 0.096806 -0.306437 0.096031 0.024775 -0.139026 -0.147866 0.113669 -0.078521 -0.110139 -0.089114 0.069770 -0.136586 -0.081621 0.216251 0.054290 0.101500 -0.185384 -0.004675 -0.042306 -0.022822 -0.064194 0.170566 -0.032459 -0.068251 0.103420 -0.060718 0.048806 -0.007742 0.066695 -0.074337 -0.126003 0.028077 0.127705 -0.116750 -0.032258 -0.195332 -0.166973 -0.155861 -0.146705 0.086101 -0.075754 0.003655 0.020483 -0.035568 -0.195809 -0.092507 -0.066863 0.302125 -0.120377 -0.030492 -0.133127 0.206774 0.039923 0.092288 -0.049532 0.111448 0.121146 -0.097032 0.075376 0.215485 0.010792 -0.101303 -0.077622 0.109649 0.069975 -0.132047 0.082343 -0.009220 0.154972 0.019682 -0.000191 0.090002 -0.028080 -0.007987 -0.145361 0.036973 -0.020025 0.037320 -0.003612 -0.021522 -0.078543 -0.096768 0.011627 -0.010088 -0.034508 0.000575 -0.068273 0.146862 -0.003632 0.063756 0.051020 0.018908 -0.094064 0.112893 -0.041322 -0.013964 -0.018753 -0.065547 -0.048122 0.029495 -0.008324 -0.135694 -0.098764 -0.012503 -0.099633 -0.016122 -0.143138 0.054145 0.006186 -0.048977 -0.037099 -0.063302 0.104140 -0.087987 0.058731 0.077228 0.092933 -0.166184 -0.094630 0.016745 0.030514 -0.087148 0.131592 0.115546 -0.091092 0.030992 0.044691 0.049856 0.115713 -0.061953 -0.001279 -0.035399
RVL -0.021005 -0.106737 0.081061 -0.087369 0.061008 -0.127563 0.047976 -0.112155 0.120380 0.058272 -0.056576 0.084253 -0.000454 0.042059 0.036542 -0.047279 0.073924 -0.003029 -0.146177 0.199784 0.138441 0.015953 -0.127845 0.072990 0.030153 0.229530 0.038083 -0.015511 0.030350 0.177956 0.038874 0.096967 -0.072539 -0.101549 0.011586 0.120032 0.010170 -0.124826 -0.111586 -0.011695 -0.013024 -0.025250 -0.017166 0.063143 -0.043909 0.210230 0.049093 0.102497 -0.064367 -0.010151 0.087938 -0.043065 -0.173939 0.153541 0.037219 -0.174950 -0.151065 -0.023218 0.164536 -0.012537 -0.013990 0.066174 0.180087 -0.028979 -0.058845 -0.083399 -0.012111 -0.025979 0.312231 -0.301856 0.035977 -0.048204 0.129647 -0.076149 -0.038747 0.287141 -0.181785 -0.037632 -0.050926 -0.166280 -0.027132 -0.093283 0.042310 0.001631 -0.148523 -0.037653 0.099975 -0.023037 0.067168 0.116194 0.107862 -0.037138 0.007098 -0.006830 -0.095486 0.015168 0.064510 -0.171502 -0.028733 0.208767 0.332865 -0.022228 0.252614 -0.174143 -0.164176 -0.044429 -0.038676 0.161285 -0.009775 0.059528 -0.028068 -0.105674 -0.100324 -0.004322 0.046550 0.165990 -0.327403 -0.038640 -0.012830 0.016301 -0.025234 -0.048878 -0.049627 -0.103183 -0.090370 -0.193759 -0.106153 0.027881 -0.006930 -0.145651 -0.031559 -0.251964 0.056943 -0.030117 0.091895 0.103852 0.086213 -0.174456 0.099106 0.133557 0.029655 0.018509 0.085478 -0.117772 0.063304 0.032899 -0.064339 0.098366 0.098439 -0.093233 0.025084 -0.066991 0.044603 0.024545 0.147967 -0.042144 0.029035 -0.033666 -0.096888 -0.193966 -0.029885 -0.019928 -0.056476 0.059631 -0.026550 -0.176280 -0.092780 0.044331 -0.190677 -0.042444 0.056092 0.089758 0.070143 -0.078500 -0.111594 0.048388 -0.322106 0.089237 0.073950 -0.040012 0.173802 0.032910 -0.068758 -0.145476 0.040259 0.047951 -0.186749 -0.173800 0.159543 -0.204547 -0.054042 -0.114714 0.002459 -0.082601 0.014179 -0.017802 0.062660 0.091450 -0.122534 -0.187195
IGA -0.134908 0.059697 -0.110068 -0.099582 0.128334 -0.026992 0.026517 -0.091029 -0.096675 -0.119067 -0.255365 0.301632 -0.060266 0.383988 0.108130 -0.106211 -0.002493 -0.189256 0.209259 0.181203 0.040721 -0.093889 -0.015913 0.029385 0.007545 -0.111561 0.019312 -0.100979 -0.127692 0.223622 0.051987 -0.029866 0.053698 -0.143168 0.102739 -0.381691 -0.036003 -0.054557 0.030200 -0.057876 -0.064565 -0.193031 -0.055902 0.193131 0.114728 0.032932 0.008681 0.093812 -0.069328 -0.036936 -0.042793 -0.153219 -0.074128 0.038145 0.106379 0.124998 0.060302 -0.209100 0.160967 0.024790 0.081191 0.084238 -0.025573 0.020532 -0.185954 -0.313153 0.007072 -0.049147 0.224970 -0.055727 -0.176308 0.223620 -0.126816 0.062424 0.035544 0.176101 0.146996 -0.135986 0.011563 -0.184744 0.195396 0.107457 -0.080613 0.155705 -0.296871 -0.038398 -0.009528 0.034663 -0.065089 0.069928 0.024694 0.055733 0.128800 0.108221 0.138173 0.041629 0.037795 0.206791 -0.032509 0.015540 -0.214987 -0.028588 0.101414 -0.178125 -0.290501 0.010109 -0.199519 0.074510 0.059281 0.119564 -0.213283 -0.112441 0.082477 0.041161 -0.049068 -0.194416 0.152597 -0.297613 0.119363 -0.015096 -0.048547 0.031085 -0.173828 0.023804 0.036392 -0.116234 0.101973 0.199994 0.106754 -0.019525 0.095531 0.056585 -0.003561 -0.153235 0.092318 -0.276558 -0.000177 0.180781 -0.103752 -0.147619 0.006070 0.086668 0.159101 -0.047131 0.010507 0.001389 0.155369 0.006132 0.000501 -0.281395 -0.295148 -0.197166 -0.155097 -0.195060 0.040494 -0.023523 -0.140773 -0.236483 0.056149 0.111676 0.062767 0.276302 -0.126972 0.153460 -0.207095 -0.152853 -0.152731 0.121064 -0.388111 0.144039 -0.110036 0.012970 0.026055 0.000225 -0.212561 0.044421 -0.152700 -0.049017 0.115832 -0.034616 0.062010 -0.171945 0.146748 0.129455 -0.117316 0.207444 -0.267128 -0.005668 0.150549 0.076772 0.026096 -0.056309 -0.107061 0.193719 0.167854 0.076941 0.167073 -0.306664 -0.147765 -0.026170
VTA -0.110491 -0.092773 -0.093792 0.179010 0.111112 -0.234062 0.027323 -0.185070 -0.097231 -0.096605 0.015111 0.187120 -0.097187 -0.035305 -0.214085 -0.209688 -0.045152 -0.014961 0.105620 0.053533 0.233937 0.098675 0.070280 0.283692 0.242429 -0.123890 0.001659 -0.180709 -0.057879 0.180797 -0.144033 -0.041338 -0.001716 0.150994 -0.038333 -0.008866 0.255993 0.024944 -0.028257 -0.125235 -0.070977 -0.067248 0.169549 -0.114833 0.143133 0.038069 0.100145 -0.060292 0.241151 0.043222 0.294246 -0.198955 0.105676 -0.130023 -0.031108 -0.033293 -0.105516 0.049865 0.214448 0.120627 -0.127372 0.116342 -0.026016 -0.131887 0.077449 -0.200225 -0.016810 -0.096432 0.182429 -0.173801 0.085820 -0.110978 -0.292823 0.048339 0.150977 0.145306 0.074464 -0.041415 -0.187584 -0.305721 -0.034793 -0.113258 0.182217 -0.125740 -0.063953 0.020303 -0.068959 0.032481 -0.075411 -0.011941 -0.050882 -0.098603 -0.105874 -0.123777 -0.017521 0.003533 0.049471 0.059374 0.025311 0.153141 0.071621 -0.096786 0.179481 0.004009 -0.081635 -0.191254 -0.201439 0.045989 0.050087 0.171203 0.149672 -0.166777 0.082906 0.016070 0.054949 -0.222180 0.020516 0.125354 -0.180072 0.095280 0.092727 0.225348 -0.032988 0.127806 0.132833 0.039504 -0.017682 0.148789 -0.100451 -0.019582 0.031016 -0.081427 0.241875 -0.059781 0.093953 -0.005894 -0.032000 0.075833 -0.199986 0.118388 0.065278 0.145993 -0.112728 -0.156968 -0.163772 0.220246 0.087600 -0.175159 0.051239 0.020211 0.005756 0.170059 -0.063780 -0.010001 -0.102688 -0.085623 0.046125 0.104770 -0.007881 -0.055631 0.056590 0.000116 0.155484 -0.174491 -0.209941 0.005192 -0.076781 -0.237629 -0.100687 -0.133994 -0.111738 -0.228380 0.015403 -0.061669 -0.307630 -0.277291 -0.014100 -0.207338 0.057601 -0.009051 0.129696 -0.110799 0.032695 -0.066430 -0.172605 0.169217 -0.059515 -0.084517 -0.054026 0.044945 0.076903 0.041119 0.021254 0.149967 0.254615 -0.129588 0.119887 0.033388 -0.033907 0.309547
VLD -0.021222 0.003889 -0.079109 -0.156310 0.198724 -0.034335 -0.093203 -0.056424 0.106326 0.173156 -0.172210 0.109645 -0.061068 0.054682 -0.015446 -0.085387 0.185861 -0.031490 -0.005226 0.125375 0.336618 -0.060371 0.094336 -0.083126 -0.055171 0.173520 0.053535 -0.160468 0.223020 0.186666 -0.040147 0.060016 0.141974 0.033119 -0.027952 0.191378 0.177756 -0.293274 0.014304 0.151770 -0.008996 -0.073948 0.030518 -0.125224 0.038462 -0.019603 0.073749 -0.021435 -0.021696 0.050600 0.094725 -0.069610 0.002916 -0.072968 0.001567 0.049441 -0.003260 -0.220335 0.298420 0.064326 -0.099341 -0.098405 0.137351 0.009524 -0.025816 -0.097253 0.075367 -0.077066 0.031617 -0.168705 0.159461 -0.180815 0.094839 -0.164392 -0.032645 0.101832 -0.011346 0.029069 -0.078893 -0.229966 -0.116686 0.104640 -0.101582 0.111905 -0.217551 -0.079934 -0.073770 0.027855 -0.083137 -0.036538 -0.134738 -0.037260 0.098613 0.022824 0.075365 -0.001200 -0.160362 -0.138134 0.059978 0.088274 0.183313 0.061392 -0.143418 -0.197277 -0.105778 -0.140344 0.159767 -0.118013 0.167095 -0.077464 0.133388 -0.041098 0.030292 0.027096 0.082123 0.093266 -0.046118 0.026831 -0.009410 0.216966 0.078642 0.133729 0.030190 0.013838 0.111768 -0.290093 -0.003744 0.255518 0.075733 -0.055761 -0.094516 -0.018169 0.037181 0.031526 0.091067 0.101248 0.130605 -0.110163 -0.010589 -0.249745 -0.138506 -0.076894 -0.094359 0.012110 0.011208 0.271881 -0.025157 0.029573 -0.094361 0.075228 -0.076149 0.073106 0.058550 0.156563 0.046814 0.065867 0.217661 0.043333 0.081854 -0.008066 -0.083212 0.018608 -0.124267 -0.041830 -0.037634 -0.098119 -0.076803 -0.020002 -0.129378 -0.039086 0.025250 0.051883 0.104078 0.025025 -0.122042 0.107813 -0.073122 -0.040538 -0.011401 -0.152211 0.108797 0.049470 0.167456 -0.051178 0.053884 0.105342 -0.118397 -0.042751 0.084482 0.001270 -0.028907 0.115442 0.004563 -0.129446 -0.026686 -0.014475 0.020376 0.090599 -0.093407 -0.095588
TGA -0.192270 -0.007508 -0.220020 0.147691 0.068232 0.032981 0.156438 0.069553 -0.016272 -0.139480 0.036613 0.206913 -0.012095 -0.136954 -0.051910 -0.168594 0.053214 -0.039465 0.063823 0.254754 0.068454 -0.185577 -0.018220 0.030581 0.074197 0.178029 -0.025194 -0.147357 -0.087907 -0.129766 0.080489 -0.130358 -0.045241 -0.023121 0.054409 -0.204279 0.015818 -0.029561 -0.024412 -0.100735 -0.223304 -0.109441 -0.003762 -0.026796 0.061258 0.000704 0.093623 0.034734 0.035506 -0.066772 -0.066165 0.105072 -0.099277 0.073781 0.064845 -0.040450 -0.097606 -0.290011 0.176711 -0.050071 0.139959 -0.073680 -0.103850 0.150299 -0.058417 0.128427 0.007232 -0.043617 0.256123 0.067361 -0.051487 0.021143 -0.059598 -0.138675 -0.041027 0.202087 0.046926 -0.064958 -0.002766 -0.153853 0.060332 -0.042623 0.023150 0.043400 -0.066036 -0.028110 0.056487 -0.168198 -0.046080 0.046353 -0.094842 -0.006002 0.002850 0.037275 0.196407 0.207092 0.106889 -0.018883 -0.027135 0.122723 -0.048340 -0.003147 0.121292 0.117998 -0.253218 -0.154070 -0.116513 0.130912 -0.070964 0.105123 -0.104988 -0.026966 -0.096123 0.144588 0.020495 0.078152 0.212853 -0.039401 -0.004394 -0.092264 0.131584 0.007151 -0.205650 0.073176 0.067705 -0.000148 -0.022286 0.242520 0.033643 -0.082960 -0.006923 -0.126096 -0.160987 -0.254721 0.122584 -0.135898 -0.143980 0.165466 -0.163405 -0.112267 -0.037308 0.039075 -0.165007 -0.113762 0.274723 0.164357 -0.066738 0.136967 -0.087787 -0.000215 -0.192473 0.059685 -0.106940 -0.057514 0.045712 -0.105725 -0.016425 0.044479 -0.089583 0.065635 -0.008997 0.011279 -0.115121 0.016692 0.079810 -0.223814 -0.109156 -0.036794 -0.092228 -0.005050 -0.024202 0.080028 -0.022957 -0.025515 -0.283293 0.277355 -0.137338 -0.040950 0.226830 0.127594 0.036397 -0.065852 0.315293 -0.110516 0.070507 -0.226824 -0.049922 0.101438 0.183925 -0.224321 -0.079238 -0.018897 0.083501 0.004395 0.242268 0.181389 -0.019670 -0.109179 -0.035187 -0.080093
ELG -0.069200 0.057228 0.034326 0.090752 -0.096607 0.130995 0.208314 0.047690 0.192297 0.121169 -0.172656 -0.047009 -0.326213 -0.131657 -0.025992 -0.227995 0.063184 0.079985 0.020433 0.092291 0.306792 0.016604 -0.069315 -0.166846 -0.264135 0.167518 0.002333 -0.128517 0.031467 0.306214 -0.006867 0.126645 -0.159380 0.124363 0.100152 0.013708 -0.152826 0.018023 -0.057386 0.086670 0.177561 0.367245 -0.097945 -0.211500 -0.022197 0.181444 0.066584 0.054119 -0.100576 -0.102898 -0.056684 -0.059406 -0.067847 -0.208752 -0.120385 0.151052 -0.101854 -0.266238 0.113557 0.167434 0.091572 0.154491 0.141525 -0.135166 -0.073151 0.050424 -0.119325 -0.163049 0.068196 -0.006612 -0.213737 0.000495 -0.011494 -0.156905 0.047703 -0.035265 0.011057 -0.084174 -0.141316 -0.088086 0.017300 -0.129144 0.047988 0.103759 -0.137806 0.003941 0.117836 0.068920 0.018329 -0.029907 -0.091924 -0.081969 0.092151 0.074159 0.006772 -0.217841 -0.234980 0.002593 0.104076 0.082250 -0.054347 0.052977 0.071002 -0.036228 -0.081001 -0.165015 -0.179007 -0.058732 0.114625 0.068858 -0.180211 0.058873 -0.106712 0.089537 0.060655 0.061758 0.000911 0.075145 0.102722 0.158050 -0.147646 0.207358 -0.262921 0.146393 0.172739 0.060860 -0.051759 0.368517 -0.074863 0.078979 -0.037714 0.020973 0.107029 -0.084756 0.047843 0.068900 0.228463 0.017512 -0.071880 -0.050249 -0.110648 -0.070595 -0.237456 0.029620 0.138788 0.119519 0.091532 0.048652 0.061741 -0.120089 0.017883 0.025521 -0.098067 -0.024103 -0.071647 -0.250737 0.039434 -0.045174 -0.010142 0.381840 0.186161 0.023350 -0.063517 0.072568 0.120336 0.155890 -0.231815 0.121921 -0.148754 0.106690 -0.017087 -0.113898 -0.037469 0.015168 -0.221722 -0.101520 -0.113385 0.004058 -0.027025 -0.060146 0.212558 0.010565 0.088795 -0.245744 -0.008612 -0.213366 -0.086417 -0.101769 0.180576 0.056068 -0.072749 -0.215442 -0.153201 -0.162465 0.012456 -0.039439 0.181763 -0.129202 -0.187702 0.036807
LEE -0.067665 -0.150740 -0.039596 -0.018640 0.055683 0.290725 0.032811 0.087134 0.018935 -0.159804 -0.362949 0.111628 -0.022551 -0.072192 -0.120488 -0.212234 0.024029 -0.055549 -0.281375 0.251836 0.134160 0.121621 0.081360 -0.015572 0.191835 0.227023 0.090145 -0.198923 -0.082750 0.105084 -0.192491 -0.012268 0.006568 -0.007786 -0.118597 -0.077891 0.143807 0.185381 0.042255 0.119035 0.173486 0.143781 0.108588 0.035444 -0.037261 0.021744 0.300164 0.044293 -0.205140 -0.182926 0.167228 -0.010077 -0.046415 -0.410475 0.101887 -0.136101 -0.022671 -0.122270 0.038467 0.088358 0.193720 0.011102 0.060902 -0.238290 0.062604 0.197498 0.024807 -0.163429 0.260021 -0.101471 0.053404 0.079053 -0.109942 -0.131379 0.125367 -0.010058 -0.142173 -0.279775 -0.108597 -0.142491 0.006820 0.054354 0.082317 -0.103167 -0.232383 0.041277 0.075997 0.262622 -0.056198 0.053981 -0.021688 0.120908 0.154435 0.069962 0.420870 0.008776 -0.225821 -0.253708 0.234126 0.015823 -0.016892 -0.144134 -0.015486 -0.174238 -0.043040 0.040083 -0.099998 0.093747 -0.032797 0.161268 -0.016499 0.024011 -0.075049 -0.084061 0.046821 0.023252 0.202524 0.284447 -0.083079 0.096599 -0.104809 -0.029120 0.105127 0.164899 0.069812 -0.099148 0.011974 0.048097 -0.027815 -0.111704 0.103585 -0.010685 -0.164341 -0.124946 -0.035672 -0.103725 0.313483 -0.206704 -0.110707 0.079868 0.257342 -0.207978 -0.398590 -0.268934 0.118076 -0.197504 0.083393 -0.021267 0.272179 -0.222067 -0.154559 -0.183891 0.062474 -0.007290 -0.006415 -0.180193 0.136624 -0.017584 0.297612 -0.112174 0.109775 0.060917 -0.097884 0.161660 0.082697 -0.106296 -0.002348 0.061444 0.219061 -0.093665 0.089102 -0.262469 -0.219945 0.089644 0.023448 -0.114115 -0.057390 -0.145908 -0.026403 -0.192363 0.291176 0.079718 0.279976 0.107090 0.095642 0.044096 -0.208698 -0.204143 -0.094370 0.002692 0.085682 0.104176 -0.080237 0.024966 0.186264 0.144363 0.122026 -0.083930 0.053940 -0.138076
RAG -0.232597 -0.064681 0.059065 -0.030540 0.001163 -0.078106 0.002828 0.299207 0.207453 -0.213488 -0.169009 0.008211 0.002694 0.092287 0.020386 -0.223205 0.037094 -0.128772 0.034783 0.320607 0.385551 -0.248014 0.161489 -0.155059 -0.020888 0.198189 -0.171318 0.195055 -0.099295 0.053893 -0.171975 0.127086 0.009020 0.002068 0.008375 0.102980 0.167851 0.203109 -0.081474 0.143793 0.198901 -0.101445 0.175662 0.078097 -0.019643 0.063214 0.115924 0.123416 -0.087334 -0.049281 0.032774 0.048635 -0.169957 0.133531 -0.035384 0.034695 0.108794 -0.042602 -0.091798 0.144207 0.050332 -0.046742 0.082998 0.015192 0.078696 0.031614 -0.118093 -0.102994 0.346539 0.044790 -0.118151 -0.030939 -0.036238 -0.164554 0.103728 -0.073677 -0.080384 -0.179975 -0.089607 -0.057867 -0.110834 -0.089942 0.148528 0.006320 -0.152300 0.129894 0.067780 0.036943 -0.165949 0.190696 0.045133 -0.096897 0.174800 0.046173 -0.001030 -0.226052 0.038850 0.048582 -0.089814 0.134899 0.171022 -0.218675 0.090863 -0.096519 -0.098462 -0.072940 -0.083366 -0.069214 0.163767 -0.069872 -0.263700 -0.015652 0.019928 0.008114 -0.042051 0.062652 0.127534 -0.091836 -0.086942 0.107996 0.120443 0.157272 -0.144941 -0.150962 -0.096782 -0.221834 -0.113141 0.041835 0.131049 0.049187 -0.140063 0.088372 0.061447 -0.156432 0.117891 0.269487 0.129224 -0.013439 -0.013133 0.035802 0.247120 0.109978 0.159455 -0.068479 -0.035705 -0.035967 0.124170 -0.009442 -0.221845 -0.111681 -0.085730 0.240605 -0.051226 -0.063611 0.106814 -0.170951 0.050148 0.093887 -0.101915 0.029229 0.051944 -0.129383 0.071801 -0.002558 0.223594 -0.097657 -0.147814 0.016306 -0.207502 0.165760 0.018547 -0.030864 -0.023301 0.119866 -0.172137 -0.035225 0.057289 0.184001 0.119161 -0.124833 -0.047296 -0.181122 0.269272 0.137395 -0.052168 -0.160960 -0.004447 0.004076 -0.072884 -0.056741 0.068510 0.045089 -0.033683 -0.040015 -0.079088 -0.018325 0.360970 0.068980 0.120767 -0.072977
VSA -0.117392 0.051670 -0.140184 -0.045091 0.124640 -0.069651 0.126270 0.028673 -0.064552 -0.031042 -0.071777 0.062921 0.006446 -0.028975 -0.028137 0.075353 0.043101 -0.135054 -0.010104 0.196946 0.192540 -0.113854 0.180484 0.003192 0.281278 -0.061803 -0.012933 -0.048349 -0.086680 0.115118 0.018895 -0.085236 0.094488 -0.096831 -0.032793 -0.064428 -0.000347 0.119656 0.009004 0.021943 -0.087262 0.044018 0.159641 -0.012155 0.151928 0.033198 0.042589 -0.063806 0.077054 -0.072908 0.101420 -0.058806 0.063319 0.131854 0.076824 -0.039272 -0.192476 -0.247899 0.166942 0.012963 0.089126 0.061346 -0.047270 0.080738 0.010478 -0.236954 -0.068541 -0.037187 0.153536 -0.093962 -0.089083 0.090827 0.071135 -0.102867 -0.004737 -0.021712 0.079339 -0.100496 -0.072414 -0.069376 -0.039583 0.012867 0.006469 -0.066163 -0.191244 0.072800 0.078831 -0.057997 0.079304 -0.004121 0.052238 -0.074054 0.067362 -0.018010 -0.053087 0.212690 -0.050180 0.000954 -0.057212 0.151403 0.104830 -0.089987 0.236177 -0.003001 -0.180569 -0.077491 -0.144318 -0.084212 -0.134692 -0.059418 -0.145234 -0.085266 0.143907 0.023442 0.048205 -0.058887 -0.070321 -0.018449 -0.125568 0.138574 0.056149 0.132969 -0.139310 0.015946 0.061690 -0.101959 0.020172 0.097181 -0.223149 0.082939 0.030317 -0.053488 0.090645 0.055691 0.035489 0.072141 -0.052116 -0.013770 -0.095576 -0.078340 0.121275 0.080793 -0.020494 0.070680 -0.042635 0.151153 0.090434 0.025465 0.127074 -0.104128 -0.213033 -0.009493 0.002244 -0.038616 -0.035798 -0.119565 0.096298 0.056051 -0.009047 -0.025150 -0.182093 0.082089 -0.030626 -0.014368 -0.063637 -0.118224 -0.095822 -0.041029 -0.094403 0.104255 -0.130202 -0.161678 0.004321 -0.042252 -0.053412 0.068322 -0.069812 -0.018695 0.128952 0.020049 0.098398 -0.124808 0.214212 -0.159101 0.073537 -0.033193 -0.099731 -0.206228 0.058484 -0.125141 0.093098 0.029699 0.030087 0.064210 0.135115 -0.047210 0.111126 0.049306 0.076972 0.004635
GTL -0.017893 -0.218297 -0.068682 0.112372 0.039810 -0.172523 0.069797 -0.029767 0.039518 0.115588 -0.158622 0.127004 -0.146208 -0.018551 -0.042340 -0.110361 0.110706 -0.103912 -0.034395 0.064909 0.064966 -0.083138 0.039272 0.189362 0.006137 -0.093918 0.076979 -0.038759 -0.101030 0.104259 -0.099455 -0.098929 0.148890 0.015007 -0.003384 -0.103202 0.058893 0.001743 -0.002214 0.247278 -0.146691 0.055792 -0.086057 -0.067355 -0.025011 -0.126416 -0.216579 -0.078128 -0.057384 -0.245440 0.093995 -0.114772 0.037827 -0.017188 0.063132 0.058784 -0.032333 -0.077499 0.062670 -0.191636 0.014044 0.016214 0.057796 -0.045814 0.039272 -0.189049 0.074418 -0.340023 0.166343 0.134447 -0.037228 -0.172452 0.008948 0.102062 0.101397 0.226059 0.084608 -0.010949 -0.026923 -0.255552 -0.031863 -0.017257 -0.098185 -0.049092 -0.158972 0.062261 -0.022921 0.053789 0.126628 -0.047105 0.015946 0.004044 0.179098 0.014707 0.037991 0.221876 -0.093359 -0.045169 0.134847 0.218758 0.086738 -0.137087 0.034865 0.073364 -0.263689 0.032052 -0.079334 -0.036916 0.111200 -0.288611 -0.120039 0.032730 0.113980 0.063663 0.001013 0.154966 0.094398 -0.169756 0.060910 0.007568 0.285966 0.151899 0.017702 0.089552 -0.160194 -0.184026 0.207049 0.195590 0.024043 -0.352662 0.026514 -0.157511 0.061104 -0.027147 -0.014950 -0.132988 0.035897 0.039756 0.089994 0.017574 0.164359 0.076847 0.044426 0.029017 -0.050836 0.056823 -0.058581 0.120806 0.014380 0.030202 -0.044677 0.087701 -0.062231 -0.068202 -0.221805 -0.128028 -0.114824 0.107203 0.043679 -0.042673 0.155874 -0.119888 -0.111941 -0.258522 0.133098 -0.184461 -0.065477 0.013429 -0.049374 0.107668 -0.115259 -0.177700 0.091387 0.098388 -0.206801 0.140828 -0.003926 -0.000610 0.079776 -0.018358 0.117581 0.082810 0.160180 -0.075801 -0.128369 -0.162807 -0.002391 -0.087002 0.097614 -0.218259 -0.073278 0.046802 0.080203 0.147310 0.059871 0.002464 0.109394 -0.160216 -0.154356 0.007525
GGV -0.154070 0.044322 -0.081291 -0.023246 0.088298 -0.180240 -0.160383 0.101133 0.090286 0.177646 -0.221775 0.054929 0.047651 0.050827 0.149827 0.196347 -0.010670 -0.254786 0.320226 0.138575 0.248321 -0.093884 0.074004 0.137401 0.294417 0.054271 -0.178062 -0.323137 -0.068450 0.169740 0.129700 -0.041168 -0.005928 -0.024624 -0.041945 -0.248995 -0.065923 -0.190924 -0.006474 -0.014617 -0.064814 0.059294 -0.009378 0.056826 0.098020 -0.041046 0.197403 -0.062393 -0.032320 -0.016509 -0.138364 -0.126997 -0.044697 0.033671 0.067210 0.128911 -0.145720 -0.211802 0.068791 0.290199 0.091159 0.214026 0.044932 -0.042192 0.194116 -0.065769 0.159205 -0.107708 0.015298 -0.181573 -0.020728 -0.050345 0.095093 -0.070526 0.052822 -0.127286 0.265090 -0.107866 0.012775 -0.078953 0.091188 0.045725 0.207913 0.045656 0.010626 -0.130492 0.303854 -0.003417 0.164419 -0.048533 0.058708 -0.086326 0.075797 0.084980 0.181287 0.171998 0.015283 0.042227 -0.024060 -0.110893 -0.124291 -0.042120 0.166602 0.015320 -0.088653 -0.081570 -0.180375 0.148135 0.215867 -0.000605 0.196978 0.063708 -0.182075 0.046455 -0.115928 0.186891 0.068956 0.062632 0.140119 -0.010835 0.319720 0.308778 0.003331 0.045271 -0.090359 -0.032758 0.181804 0.032906 0.151244 -0.138908 0.156192 0.047479 -0.033032 -0.228561 -0.023068 0.130845 -0.086579 -0.030662 -0.088576 -0.197687 -0.060431 0.058368 0.119817 -0.169561 -0.014795 0.123437 0.080767 0.171730 -0.262571 -0.034511 -0.197042 0.150622 -0.027297 0.103293 -0.031570 0.057383 -0.126894 -0.110458 0.186520 0.004005 -0.050870 0.045720 -0.341934 -0.180274 0.005535 -0.168365 -0.011384 0.009959 0.013010 -0.050538 -0.164410 0.092841 0.010412 0.050581 -0.105361 -0.166349 -0.305441 -0.055489 0.193981 -0.045008 0.153075 0.059265 0.286452 0.121645 0.024554 0.036694 -0.168071 0.023361 0.110771 0.008461 -0.093342 -0.216721 -0.225838 0.156585 -0.163456 0.171928 0.261304 0.168325 0.018648 -0.035828
AIG -0.128941 -0.070562 -0.126673 -0.049185 -0.022607 0.152645 0.075941 0.098416 0.050195 -0.053214 -0.409838 -0.010601 -0.010568 -0.024569 -0.010705 -0.136599 0.055770 -0.012946 0.012626 0.073400 0.282375 0.089637 -0.024325 -0.007173 0.143589 0.118136 0.050576 0.013259 -0.206800 0.109137 -0.082587 0.013930 0.037446 -0.126046 0.054369 -0.144468 -0.236674 -0.052014 0.083967 -0.160916 -0.126028 0.067785 0.040193 -0.022295 -0.105572 -0.029004 0.007919 -0.100385 0.034259 -0.055055 -0.057154 0.077634 0.183483 0.003114 0.000078 0.239052 0.100779 -0.194419 0.131139 0.012640 0.127150 -0.041863 0.050869 0.141377 -0.034420 -0.095206 0.069234 -0.059248 0.138211 -0.120940 -0.048513 -0.227853 -0.145330 0.111290 0.150779 0.218768 0.167819 -0.047895 -0.125815 -0.057344 0.196554 0.068678 0.024601 0.076973 -0.073266 0.147281 0.083273 0.085533 0.022456 0.132923 -0.099870 0.059500 0.106421 -0.004331 -0.065440 -0.015181 0.035504 0.027564 0.026233 0.218679 -0.022836 -0.027226 0.128326 -0.094427 -0.018245 0.017852 -0.193064 0.055161 0.154013 -0.043562 0.013960 0.260034 0.097351 0.100790 0.172828 -0.142069 0.140937 -0.024664 0.028812 0.018724 0.158399 -0.016101 -0.137834 -0.121377 0.040765 -0.083405 -0.113420 0.237397 -0.000021 -0.127478 -0.409317 0.072266 0.007857 0.019515 -0.166970 0.096655 -0.130229 0.137572 -0.036668 -0.000611 -0.041917 0.017750 0.044446 -0.028304 -0.062278 0.193754 -0.030397 0.150235 0.033003 -0.168053 -0.244105 -0.080723 -0.192117 0.053816 -0.201509 -0.171869 -0.080295 -0.154311 0.114891 -0.023508 0.162648 0.069353 -0.019055 0.046070 0.155397 -0.107309 -0.125374 0.134622 -0.085947 -0.009603 -0.091860 -0.249145 0.065341 -0.211695 -0.207439 -0.090581 0.073653 -0.282909 0.040792 0.157731 -0.030174 -0.180463 0.128814 0.078240 -0.061449 -0.127235 -0.211109 0.121533 0.139416 0.031371 0.133353 -0.119000 -0.025593 -0.075264 -0.108419 0.073156 0.306027 -0.054462 0.124782 0.118749
GEL 0.071996 -0.051407 -0.062349 0.019300 0.153771 0.069653 0.114031 -0.021572 0.068855 0.063770 -0.066978 -0.019891 -0.136276 -0.102046 -0.046437 -0.112635 -0.051383 -0.181332 -0.038034 0.176131 0.006196 -0.104427 0.056961 0.027554 0.081414 0.044769 -0.080354 -0.033156 -0.058167 0.249304 -0.111587 0.193115 0.020882 -0.006357 0.044073 -0.053905 0.034425 0.118899 -0.005891 0.136533 -0.023816 0.138627 0.113358 -0.019238 -0.009640 0.026817 0.126144 0.092111 -0.152199 -0.070370 0.004583 -0.150037 0.110517 -0.043232 -0.023216 -0.100781 0.010727 -0.106696 0.098219 0.019749 0.046445 0.088633 0.136465 -0.236203 -0.019372 0.046544 0.044885 -0.128661 0.111892 0.016974 0.094882 -0.160183 0.102041 -0.077689 0.203787 0.141477 0.021000 -0.108150 -0.096721 -0.084365 0.135284 0.015352 0.033023 -0.191616 -0.174944 0.008378 -0.032826 0.075892 -0.108725 -0.027296 -0.068612 -0.177868 0.064335 -0.095501 0.143050 -0.069700 -0.123580 -0.094651 0.010305 -0.047068 0.029208 -0.102933 -0.076092 -0.026028 -0.113114 -0.035085 -0.085460 -0.002289 0.104783 -0.026967 -0.051064 0.031929 -0.078363 0.034922 0.074864 0.099780 -0.256999 0.093542 0.028845 0.052203 0.000527 -0.014919 -0.156267 0.136831 -0.057975 -0.059986 -0.020067 0.005153 0.063008 -0.148174 -0.014967 -0.143420 0.070560 0.037825 -0.016893 -0.065336 0.180658 0.024820 -0.154486 0.005881 -0.025982 0.034419 -0.043410 -0.113518 -0.003881 0.018189 0.072544 0.098114 0.058268 -0.194656 0.072861 0.179567 -0.033641 0.026799 -0.089245 -0.063766 0.075398 0.170556 -0.057755 0.028261 0.090965 0.041951 -0.080760 -0.065662 0.115953 -0.085999 -0.064499 -0.039669 -0.047588 -0.100608 -0.105308 0.114173 -0.106947 -0.030301 -0.203483 -0.008839 0.003249 -0.016232 0.026840 -0.003731 0.170654 0.172041 0.198658 -0.034826 0.001133 -0.060715 -0.050820 -0.011435 0.126232 0.079155 0.166515 -0.049859 0.210950 0.140942 -0.040856 -0.050172 0.002886 -0.179405 -0.258437 0.080706
DVL -0.159268 -0.172420 0.137841 -0.221145 0.055370 0.103070 0.126476 -0.143776 0.382360 0.135401 -0.286184 0.014786 -0.051044 0.034321 0.108454 0.025533 -0.056558 -0.292450 -0.374652 0.131228 0.119817 0.068380 0.045431 0.020228 0.057318 0.039834 -0.063559 -0.208822 -0.024082 0.160099 -0.081806 0.220101 0.167053 -0.278187 0.242701 0.120077 0.059565 0.016955 -0.103921 -0.234385 -0.035617 0.218838 0.012796 -0.011503 -0.146058 0.178395 0.124549 0.254481 0.029730 -0.134182 0.070840 -0.069591 0.112984 -0.163364 0.014203 0.018611 0.058976 0.330752 0.152796 -0.049425 0.104865 -0.160799 -0.103011 -0.177129 -0.109102 0.104231 -0.112729 -0.058011 0.142798 -0.033470 0.007247 -0.027701 -0.004168 -0.239511 -0.249575 0.296234 -0.183285 -0.129911 0.312169 -0.119763 -0.195303 -0.160795 0.083807 -0.019064 -0.100740 -0.110500 0.009391 -0.022789 -0.045198 0.069395 0.020909 0.172230 0.225835 -0.121386 0.100107 -0.067468 0.076197 -0.261809 0.034753 -0.152109 0.129357 -0.071068 0.221966 -0.212613 -0.070952 -0.043502 -0.085655 0.138893 0.030307 0.085359 -0.094572 -0.085288 0.197641 0.017086 -0.035425 0.136567 -0.046414 -0.078617 -0.194389 0.053717 0.083551 0.169871 -0.065200 -0.115603 0.041393 -0.174940 -0.120172 0.345786 0.243852 0.063105 -0.047429 -0.306757 -0.117256 0.027341 0.119509 0.046660 0.076315 -0.265148 -0.113127 -0.020961 0.253243 -0.136680 -0.092586 -0.036466 -0.268345 -0.099398 0.003107 0.193668 0.076741 0.023378 -0.117869 0.077424 0.028122 0.052161 -0.123686 -0.252338 -0.134534 -0.076335 0.033102 0.100337 -0.217364 0.055790 0.004996 -0.012160 -0.046805 -0.120022 -0.163954 -0.148381 0.065123 0.064740 0.109941 -0.160482 0.043683 0.022358 -0.162171 -0.294181 -0.321196 -0.034561 -0.041468 -0.139346 -0.051161 0.080708 0.266302 -0.005688 0.189731 -0.097713 0.006306 -0.076987 0.054133 -0.089550 0.154658 -0.155610 -0.019264 0.097783 0.033700 -0.106006 -0.014517 -0.168877 -0.094431 0.090508
GVG -0.199333 -0.045419 0.266232 0.148205 -0.059360 0.105928 0.169487 -0.056450 -0.236574 0.197174 -0.341666 0.205815 0.214610 -0.183865 0.200206 -0.068966 -0.122656 -0.210511 -0.284567 0.250705 0.316830 0.127401 -0.202913 0.236577 0.175801 -0.099025 -0.252888 0.296320 0.417152 0.139047 0.234548 -0.023610 -0.267094 -0.103367 0.155733 0.111056 -0.103292 -0.325952 -0.154592 -0.124036 0.138462 -0.261084 -0.127727 0.067711 0.165434 -0.109995 -0.027246 -0.332931 -0.056479 -0.348342 0.281259 0.013275 0.332506 -0.316500 0.037193 -0.174973 0.232380 -0.015063 0.036284 -0.321968 0.260445 0.001221 -0.042458 -0.045926 0.094706 -0.068194 -0.381713 -0.002572 -0.065217 -0.090669 -0.139878 -0.293638 0.190120 0.114259 0.163601 0.291432 -0.170266 -0.291490 0.005312 -0.167762 0.016931 -0.087202 0.109321 -0.128760 -0.104104 -0.147174 -0.212832 0.154571 -0.074326 0.202003 -0.113166 -0.136144 0.233868 0.257536 -0.224173 0.394313 -0.022279 0.112522 -0.117142 0.119772 -0.015008 -0.056101 0.071622 -0.144012 0.033107 -0.065834 -0.268509 0.383720 0.157429 -0.090711 0.078177 0.096373 0.255735 0.254511 0.111635 0.051782 0.018616 0.247598 -0.046727 -0.048766 0.043269 0.169554 -0.251782 0.202754 -0.039356 -0.191223 0.217930 0.113710 -0.116084 0.030378 -0.394835 0.376340 0.127063 0.085850 0.010429 -0.099825 -0.113457 -0.330411 -0.404230 0.154681 0.015450 -0.000676 0.033679 -0.336759 -0.012440 0.106425 0.064504 0.218938 -0.020207 -0.068982 -0.358094 -0.162559 -0.200212 0.106990 0.052690 0.130973 -0.322521 -0.253914 0.385250 0.001482 0.287971 -0.121186 -0.012169 0.098726 0.238986 -0.008384 0.044654 -0.162754 -0.303810 -0.026295 -0.260011 -0.037487 -0.191204 0.061947 -0.067891 -0.002311 0.248863 -0.129861 -0.009875 -0.175609 0.395389 0.093386 0.508225 0.315374 -0.365041 -0.044646 -0.030487 0.156321 -0.060790 -0.320279 -0.093896 -0.310362 0.016648 -0.063527 0.370698 0.013547 0.124001 0.093410 -0.187093 -0.072777
SLG -0.122958 -0.105020 -0.156802 -0.022033 0.067576 0.129850 0.086827 0.056500 0.235771 -0.085881 -0.375627 0.000093 -0.043055 -0.172973 -0.023796 -0.285904 0.010121 -0.016698 0.194308 -0.045339 0.315200 0.119257 0.011794 0.024060 0.266408 0.137577 0.044709 -0.107933 -0.099996 0.237223 -0.213642 -0.012320 0.003360 -0.016227 0.038731 -0.063662 -0.078494 -0.110318 0.075131 -0.182989 -0.120802 -0.001194 -0.007219 -0.107631 -0.089577 0.036801 0.195984 -0.242344 0.145413 -0.041300 0.004376 0.057566 0.237319 -0.153480 -0.117902 0.044695 0.209528 -0.310429 -0.004230 0.023373 -0.005229 -0.135325 0.139660 0.026869 -0.120939 -0.152507 0.129650 0.022223 0.136878 -0.173344 -0.079543 -0.194683 -0.250073 -0.045157 -0.000229 0.177640 0.032839 -0.128040 -0.049607 0.091048 0.189560 -0.066619 0.058454 0.035839 -0.067884 0.065918 0.086950 0.112344 0.008204 0.206768 -0.203457 -0.003932 0.300977 0.185496 -0.117621 -0.022121 0.076115 0.110171 0.046429 0.131714 -0.129604 -0.223047 0.162622 -0.056145 0.061681 -0.026988 -0.229842 0.069293 0.196544 -0.134934 -0.109420 0.166341 0.068086 0.065941 0.288381 -0.120683 0.147871 0.007012 -0.051077 0.053453 -0.139861 -0.016136 -0.248287 -0.147097 0.074531 -0.022122 -0.275731 0.207802 -0.043194 -0.073285 -0.425810 -0.034971 0.144978 0.091872 -0.161874 0.096636 0.062276 0.232331 0.143519 0.054618 0.130785 -0.055750 0.035903 -0.055277 -0.062810 0.024610 -0.074689 0.077454 0.132430 -0.113409 -0.019789 0.141739 -0.209066 -0.015974 -0.313817 -0.290386 0.054488 -0.177014 0.166911 0.205389 0.269802 0.059663 -0.280156 -0.005208 0.219941 -0.069107 -0.088899 0.021478 -0.231069 -0.217721 -0.191560 -0.279347 0.202879 -0.075022 -0.121190 0.143973 0.041753 -0.106635 0.145271 0.044032 0.215898 -0.164475 0.042661 -0.190787 -0.097985 -0.132548 -0.175627 -0.126817 0.086495 0.180593 -0.236976 0.016668 -0.059770 -0.062747 -0.227774 0.110998 0.239278 0.017121 0.171749 0.023520
ALK -0.019930 -0.054418 0.016985 0.007341 0.069141 -0.005045 -0.175939 0.031642 -0.019233 0.035599 -0.005363 0.094981 -0.162576 0.064651 0.020635 0.002088 -0.106506 -0.216387 -0.102912 -0.235879 0.045431 -0.009356 -0.065780 -0.051142 0.059411 0.168438 -0.061226 -0.061356 0.002355 0.084637 -0.094100 0.023969 0.062868 -0.135115 0.134939 0.137588 -0.011761 0.001704 0.044565 0.150962 -0.133324 0.164932 0.075807 -0.079863 -0.192661 0.081623 0.157931 0.064017 -0.048862 0.033942 0.262911 0.065851 0.021358 -0.120693 0.178617 0.195831 -0.108606 -0.055569 0.189081 0.104568 -0.006565 -0.115300 0.037524 0.006177 -0.147196 -0.198580 -0.041268 -0.167165 0.240036 -0.108689 -0.039948 0.012516 0.078841 0.101005 0.168011 0.015742 0.045427 -0.274713 -0.037132 -0.131561 -0.092247 -0.059341 0.035939 0.005170 -0.110973 0.030295 0.059052 0.131902 0.063240 -0.052913 0.018339 -0.013175 -0.072570 -0.122370 0.065192 -0.039058 -0.214432 -0.131947 0.000093 0.247072 0.031065 -0.133533 -0.016140 -0.103100 -0.370059 0.027422 -0.095163 0.138005 0.079735 0.037231 -0.116170 -0.057980 0.013146 0.021072 -0.023811 0.132496 -0.056635 0.022211 0.076661 0.034241 -0.032477 0.050184 -0.212252 0.019474 0.092742 -0.120079 -0.027378 0.192586 0.101989 0.051769 -0.231509 -0.004414 0.030070 -0.098104 0.015034 0.140494 0.102375 -0.139698 0.011084 0.040109 -0.121162 0.046442 -0.093315 -0.024525 -0.133963 0.147145 0.086557 -0.005676 0.007795 -0.045230 -0.185392 0.079248 0.044643 -0.072906 -0.003260 0.121690 0.081984 0.045408 0.202789 0.093278 0.061756 -0.060998 -0.203375 -0.043812 -0.124507 -0.268462 -0.124114 -0.012737 -0.096777 -0.235844 -0.352254 -0.155414 -0.174760 0.109731 -0.092926 -0.174107 0.024514 -0.217684 -0.035581 0.088588 0.027327 0.063538 0.058669 -0.093662 0.146288 -0.000203 -0.073737 -0.254160 -0.001284 0.032285 -0.017811 -0.092283 -0.081780 0.053667 0.069175 -0.217604 0.188448 0.024988 -0.153969 0.080551
GLI -0.336797 -0.010910 -0.189204 -0.058580 -0.040386 -0.201508 0.060829 0.103957 -0.045768 0.030729 -0.099662 0.103473 0.016412 0.073463 -0.127692 -0.128985 -0.108040 -0.111699 -0.123442 0.063463 0.172935 -0.073709 0.323643 0.271211 0.020758 -0.056120 -0.087884 0.249075 -0.047122 0.015650 -0.069406 0.042256 -0.017457 -0.073639 0.099259 0.060437 -0.107078 -0.038672 0.184623 0.131249 -0.079288 -0.006561 0.119190 -0.058178 0.098058 0.013052 0.100137 -0.072533 0.035962 -0.106085 0.069061 0.075616 0.030116 -0.074436 0.109672 -0.168881 -0.065621 -0.022918 -0.021620 -0.011931 0.066780 0.149754 0.159750 -0.145770 0.127072 0.136481 0.012734 -0.423573 0.011209 -0.110539 -0.001352 -0.076619 -0.192660 0.054393 0.228394 0.164358 0.054394 0.145084 -0.101042 -0.178509 0.272981 -0.175640 0.019884 0.103174 -0.042137 -0.058693 -0.147446 0.127291 -0.153789 -0.139481 -0.063281 0.169051 0.207003 0.148798 -0.041313 -0.069692 -0.103715 0.212480 0.048008 0.229925 -0.066807 -0.128569 0.152319 -0.029806 -0.108465 -0.111540 -0.201755 0.078863 0.334349 0.069361 0.210421 -0.096300 -0.161531 0.000246 0.101642 -0.241317 -0.099601 -0.100599 -0.016147 0.010272 0.393868 0.126457 -0.140056 -0.151756 0.300194 -0.099572 0.205653 -0.048460 -0.025990 0.067289 -0.053554 -0.080124 -0.207464 -0.141699 -0.086510 0.081388 0.052132 0.047666 -0.033214 0.087551 0.037996 -0.098555 0.004632 0.066851 0.015537 0.059340 0.054649 0.203546 -0.007722 0.152548 -0.146008 -0.070483 -0.102329 -0.112061 -0.196039 -0.029646 0.014988 0.011301 0.155938 -0.109269 0.215547 0.230400 -0.199429 0.044387 0.007056 -0.146014 -0.210854 0.091296 0.192562 0.036986 -0.041006 0.261485 -0.033049 0.099482 -0.183045 -0.032921 -0.178176 0.005745 0.148719 0.050023 0.266383 0.061669 0.222440 -0.183423 0.106977 0.021330 -0.022292 0.090384 -0.142163 -0.271441 -0.076785 -0.289836 -0.101633 0.102189 -0.159751 0.105911 0.120948 -0.317031 -0.030040 0.243596
AGT -0.070742 -0.045592 0.028943 0.021571 0.045253 -0.155403 -0.044374 -0.078930 0.064571 -0.059641 -0.064429 0.217960 -0.070935 -0.015640 0.122699 -0.130039 0.056012 -0.009699 0.151388 0.182495 0.228735 -0.002670 -0.006786 0.018910 -0.027215 0.047176 -0.004045 -0.031961 -0.060745 0.057874 -0.109514 -0.016715 0.002881 0.042669 0.046049 -0.098419 -0.112152 -0.068301 0.112356 0.066790 -0.070402 -0.102113 -0.003354 -0.036327 0.068342 -0.030328 -0.092895 -0.180259 -0.019516 -0.136479 0.063840 0.005363 -0.100911 0.055673 -0.121140 0.048104 -0.199824 -0.060953 0.190849 0.071185 -0.011035 -0.083551 -0.015509 0.079345 0.051952 -0.147739 0.233898 -0.043106 0.035522 -0.099980 -0.211032 -0.031557 -0.061304 -0.025199 0.115067 0.204349 0.150393 -0.097002 -0.087116 -0.149177 0.007523 0.134603 0.234160 -0.177132 0.090594 -0.203610 0.096258 -0.079343 -0.023794 0.080649 0.062121 -0.289577 0.165592 -0.043467 0.027350 0.116916 0.082398 -0.041225 0.114723 0.090892 -0.053908 -0.132791 0.090521 0.068669 -0.234783 -0.155759 -0.116543 0.061732 0.129497 -0.103238 -0.027392 -0.043482 -0.036410 0.249996 -0.003190 0.143054 0.272153 -0.049660 0.175104 -0.130962 0.211065 0.140514 -0.076330 -0.002268 0.034747 -0.052314 -0.013745 0.121584 0.034926 0.013435 0.055565 0.177847 -0.002104 -0.135081 -0.042297 -0.025045 -0.078614 -0.108011 -0.013660 -0.043382 -0.036033 0.062845 0.074960 -0.003394 0.100552 0.060836 -0.051558 0.032654 -0.022136 0.046730 -0.033593 0.020762 -0.064638 -0.094549 0.090358 -0.254822 0.043926 0.172222 0.013753 0.109463 -0.009138 -0.016993 -0.054260 -0.019424 -0.046630 -0.157677 -0.084078 -0.071095 -0.097925 -0.036963 0.074694 0.009018 -0.057739 0.118836 -0.182227 -0.226381 -0.115288 -0.059933 0.120638 -0.051501 0.182940 0.126692 0.235373 -0.082283 0.117461 0.025895 -0.204073 -0.024818 -0.114376 -0.017797 0.053479 -0.126345 0.064072 -0.093023 0.077716 0.042660 0.056109 0.143225 -0.142504 0.033478
AAQ 0.007962 -0.035940 -0.250562 -0.117889 0.009970 0.020915 0.034079 -0.027877 -0.008610 -0.165679 -0.135852 0.159769 0.002513 -0.062363 0.085265 -0.021307 0.064608 -0.124521 0.033782 0.063885 0.220267 -0.039412 0.071861 0.061589 0.106692 0.174303 -0.143253 -0.146445 -0.036287 0.004172 -0.026206 0.136098 -0.092125 0.057759 0.068563 -0.114281 -0.027526 0.108701 0.055808 0.158271 -0.083373 0.141260 0.025181 -0.030448 -0.021839 -0.133552 0.168715 0.070834 0.210021 -0.027847 0.019452 -0.036316 0.066427 -0.166087 0.044836 -0.089451 -0.108958 -0.031222 0.200714 0.078425 -0.039889 -0.031597 -0.044989 0.028581 -0.098205 -0.167997 0.018245 -0.136558 0.082972 -0.217832 -0.066893 -0.081164 -0.085540 0.013371 0.001647 0.025103 -0.085435 -0.183050 -0.156346 -0.200006 0.041126 0.137627 0.032124 -0.122074 -0.248119 0.063294 0.186458 -0.087103 0.054864 -0.034512 -0.040419 0.012880 0.094174 -0.180803 0.201491 -0.002746 -0.081356 0.005897 -0.071167 0.164904 0.152402 -0.213828 0.000079 0.072563 -0.053595 0.176364 -0.141263 -0.020707 -0.100802 -0.160272 -0.000632 -0.065981 -0.047955 -0.122743 0.139985 0.023723 0.000268 -0.026422 0.041248 0.048249 -0.010335 -0.026953 -0.078093 0.115513 -0.073147 -0.110054 -0.010479 0.170524 0.182111 0.242669 -0.124994 0.068229 -0.098496 -0.082203 -0.132658 0.089911 -0.011598 -0.120266 0.006965 0.108116 0.092784 -0.002721 -0.041463 0.018055 0.094795 0.042640 0.008839 0.065022 -0.111627 0.004298 -0.100922 0.057760 0.114071 -0.133018 0.062878 0.164426 0.246744 -0.018734 -0.004990 0.077136 -0.195010 -0.009318 -0.032632 -0.010363 -0.128399 -0.097429 -0.212759 0.113345 -0.113900 0.049540 -0.092435 -0.088823 -0.093310 -0.031938 -0.135152 0.000830 -0.096551 -0.033099 -0.061976 -0.021807 0.095360 -0.001872 0.065883 -0.012516 0.099198 0.038670 -0.127786 -0.075821 -0.006752 -0.074171 0.050930 -0.091288 0.019454 0.061809 0.003415 -0.019466 0.111908 0.174824 -0.076782 0.050371
VEA -0.170210 -0.037084 -0.191753 0.131204 0.084006 0.074559 -0.122075 -0.099136 0.133118 -0.037789 -0.118133 0.143206 -0.192735 0.109687 0.010262 -0.088626 0.073791 -0.026019 -0.144385 0.136418 0.194060 -0.075145 0.052572 -0.131937 0.033426 0.146437 -0.064355 -0.175043 0.072526 0.110663 -0.013866 0.139580 0.031691 -0.089393 -0.119061 0.051837 0.132827 0.035771 -0.000934 0.051515 -0.242029 -0.034813 0.040305 -0.108649 -0.000918 -0.165071 0.249891 0.002808 0.107122 -0.263597 -0.006947 0.078764 -0.003872 -0.061949 -0.151250 -0.006229 -0.149165 -0.003156 0.135607 0.071056 -0.001829 -0.016086 0.172259 -0.173063 0.097971 -0.062299 0.039360 -0.054442 0.067431 -0.051310 -0.062284 -0.073875 0.042560 -0.117242 -0.021652 0.002403 -0.203682 -0.108231 0.039294 -0.256228 -0.006194 -0.044586 0.020150 -0.183922 -0.263818 0.028112 0.004263 0.121310 0.045840 0.175520 -0.082987 0.073222 -0.014254 -0.101798 0.098798 0.048479 -0.153370 -0.045227 -0.169436 0.207665 0.090510 -0.091076 -0.018519 -0.218824 -0.185828 -0.117597 0.062392 0.042341 0.129200 -0.025987 0.013312 0.030798 -0.040128 0.073188 -0.037201 -0.074632 -0.107082 0.057967 -0.105060 -0.044926 -0.003736 0.099363 -0.026347 0.060475 -0.019379 -0.040976 0.072478 0.212848 0.115646 0.033085 -0.080788 0.019285 0.027771 -0.036199 0.119547 0.008074 0.049861 -0.048545 0.105493 -0.040504 0.090002 0.072272 -0.106953 0.190867 0.085829 0.030206 -0.062608 0.034664 0.058062 -0.026738 -0.089624 -0.019480 0.119904 -0.079118 -0.109860 -0.108250 0.177976 -0.000642 -0.059945 -0.017867 -0.134246 -0.089256 -0.239672 0.041879 -0.093787 0.105277 -0.071087 0.066749 -0.031465 -0.065976 -0.006662 -0.072848 -0.115295 0.004826 -0.025082 -0.193617 -0.169338 -0.135985 0.089450 -0.030363 0.092223 0.003282 0.112881 -0.011202 0.055983 -0.003943 -0.104054 0.009819 0.157776 -0.141472 0.089560 0.079792 -0.135634 0.023185 0.192740 0.062304 0.099842 0.093438 -0.084437 0.043144
[truncated: 19,276,161 more chars]
